# Supplementary material for: Organ-specific alterations in tobacco transcriptome caused by the PVX-derived P25 silencing suppressor transgene
Source: BMC Plant Biol. 2013 Jan 8;13:8. doi: 10.1186/1471-2229-13-8 (PMC3562197; doi:10.1186/1471-2229-13-8)
Supplement: Additional file 2 — Table S2. Normalized microarray data showing the up-regulated transcripts in leaves of P25 expressing plants. [file 1471-2229-13-8-S2.xlsx]

## Sheet: Sheet1
Supplemental Table 1. Normalized leaf up-regulated microarray data
Probe ID	ESTs check	Gene description	Functional classification	FC	p.adjusted
		STRESS BIOTIC, total no. 138		MAX 3061 X
A_95_P160827	TA18974_4097	Acidic endochitinase	stress.biotic	102.774	0.009723
A_95_P030516	Z11563	Acidic endochitinase III	stress.biotic	93.9182	0.010358
A_95_P128342	X51426	Acidic endochitinase P	stress.biotic	95.6704	0.004773
A_95_P007686	M29868	Acidic endochitinase Q	stress.biotic	143.675	0.005077
A_95_P007686	M29868	Acidic endochitinase Q	stress biotic	147.714	0.004234
A_95_P007686	M29868	Acidic endochitinase Q	stress.biotic	145.681	0.004152
A_95_P196237	U64925	Avirulence-responsive protein, putative	stress.biotic	2.09943	0.041897
A_95_P199987	AY775028	Avr9/Cf-9 rapidly elicited protein 11 / Putative receptor protein kinase ZmPK1	signalling.receptor kinases.misc	2.57279	0.028744
A_95_P199987	AY775028	Avr9/Cf-9 rapidly elicited protein 11, putative	#N/A	2.34567	0.040808
A_95_P136387	EB440147	Avr9/Cf-9 rapidly elicited protein 132 / zinc finger (C3HC4-type RING finger) family protein	protein.degradation.ubiquitin.E3.RING	8.73415	0.010243
A_95_P031151	AF211537	Avr9/Cf-9 rapidly elicited protein 137 related cluster	signalling.G-proteins	2.32947	0.04577
A_95_P033269	AJ344594	Avr9/Cf-9 rapidly elicited protein 140 (ACRE140)	not assigned.unknown	3.8282	0.013071
A_95_P299143	FG640629	Avr9/Cf-9 rapidly elicited protein 169, very putative	#N/A	7.22668	0.046922
A_95_P164302	EH623453	Avr9/Cf-9 rapidly elicited protein 246 /METHYL ESTERASE; hydrolase	misc.nitrilases	9.64646	0.011594
A_95_P121682	DW001791	Avr9/Cf-9 rapidly elicited protein 284 / catalytic/ protein serine/threonine phosphatase	protein.postranslational modification	2.63293	0.039225
A_95_P163187	EH622159	Avr9/Cf-9 rapidly elicited protein 31 / calcium-binding protein, putative	signalling.calcium	3.46615	0.007388
A_95_P125387	DW005177	Avr9/Cf-9 rapidly elicited protein 31 / calcium-binding protein, putative	signalling.calcium	3.56359	0.010243
A_95_P192712	TA15514_4097	Avr9/Cf-9 rapidly elicited protein 57	signalling.calcium	6.75833	0.009816
A_95_P163062	EH622073	Avr9/Cf-9 rapidly elicited protein 57 / calmodulin-like protein 41, very weakly similar	signalling.calcium	10.315	0.001391
A_95_P013991	Z11564	Chitinase III, basic	stress.biotic	50.2134	0.031133
A_95_P159427	EH617615	Chitinase III, basic	stress.biotic	50.2134	0.029906
A_95_P013991	Z11564	Chitinase III, basic	stress.biotic	46.4197	0.027342
A_95_P128342	X51426	Chitinase, basic	stress.biotic	102.537	0.004267
A_95_P159767	EH618216	Chitinase, class V	stress.biotic	13.5479	0.005711
A_95_P154797	EG649763	Dessication (RD2), pathogen induced protein 2-4, putative	stress.unspecific	9.31787	0.01349
A_95_P287883	FG153402	Dessication RD2, pathogen induced protein 2-4, putative	stress.biotic	10.9283	0.012256
A_95_P287883	FG153402	Dessication RD2, pathogen induced protein 2-4, putative	stress.unspecific	6.07689	0.012715
A_95_P141042	EB444843	Disease resistance gene homolog Mi-copy2 gene, putative	not assigned.unknown	5.33936	0.005424
A_95_P196512	TA16355_4097	Disease resistance protein (CC-NBS-LRR class)	stress.biotic.PR-proteins	2.88119	0.038902
A_95_P253684	DV162053	Disease resistance protein (CC-NBS-LRR class), putative	stress.biotic.PR-proteins	3.46615	0.019955
A_95_P164162	EH623299	Disease resistance protein (TIR-NBS-LRR class), putative / RCa4	stress.biotic.PR-proteins	2.31873	0.010358
A_95_P267586	DV160751	Disease resistance protein (TIR-NBS-LRR class)/TMV resistance protein N	stress.biotic.PR-proteins	5.86989	0.039404
A_95_P154717	EG649728	Disease resistance protein B, tospovirus	not assigned.unknown	3.79298	0.029054
A_95_P046306	BP131362	Disease resistance protein, Hcr9-Avr9-hir4 related cluster	not assigned.unknown	13.961	0.002078
A_95_P213657	TA20095_4097	Disease resistance protein, HcrVf3 protein	not assigned.unknown	11.3399	0.00495
A_95_P162897	EH621890	Disease resistance protein, putative, identical	not assigned.unknown	5.42642	0.002248
A_95_P125237	DW005035	Disease resistance protein, late blight, putative	not assigned.unknown	3.66378	0.026082
A_95_P268646	DW002369	Disease resistance protein, late blight, putative	not assigned.unknown	2.65737	0.027279
A_95_P273666	EH617861	Disease resistance protein, verticillium wilt /Hcr2	stress.biotic.PR-proteins	45.2548	0.003758
A_95_P217182	TA20874_4097	Disease resistance protein, verticillium wilt/ Hcr2	stress.biotic.PR-proteins	42.6163	0.004259
A_95_P046626	BP131446	Disease resistance protein, wilt disease (Ve), putative	not assigned.unknown	6.77396	0.009392
A_95_P303813	FG157905	Disease resistance response protein, putative	#N/A	5.68305	0.00672
A_95_P101333	CN498802	Disease resistance RPP13-like protein, putative	stress.biotic.PR-proteins	2.94173	0.026082
A_95_P026181	TA17044_4097	Disease resistance, non-race specific, NDR1-like protein	stress.biotic	3.68926	0.01363
A_95_P058666	BP134530	Disease resistance-like protein GPA2-like NBS-LRR protein related cluster	not assigned.unknown	3.34035	0.010028
A_95_P049626	BP132210	Disease resistance-like protein TIR-NBS	stress.biotic.PR-proteins	3.36359	0.017745
A_95_P314598	FG174218	Elicitor Induced Gene, EIG-A1, putative	#N/A	4.20858	0.020343
A_95_P188312	TA14543_4097	Elicitor Induced Gene-A1 protein /copper ion binding / electron carrier	misc.plastocyanin-like	7.98154	0.013095
A_95_P158642	EH616541	Elicitor Induced Gene-I24 / transferase family proteinn	secondary metabolism.phenylpropanoids	2.42839	0.016557
A_95_P250337	AB041514	Elicitor Induced Gene-I24 protein / transferase family protein	secondary metabolism.phenylpropanoids	3.65533	0.010842
A_95_P083925	EH621005	Elicitor responsive/Fungal elicitor immediate early-responsive gene 1 protein	not assigned.unknown	2.8219	0.023659
A_95_P083925	EH621005	Elicitor-responsive protein 1 / Fungal elicitor immediate early-responsive gene 1 protein, putative	not assigned.unknown	4.24766	0.025766
A_95_P105127	CV017311	Endochitinase A precursor, very putative	not assigned.unknown	7.56846	0.033957
A_95_P007591	S44869	Endochitinase A, basic	stress.biotic	6.40856	0.031133
A_95_P179847	M15173	Endochitinase B precursor	#N/A	7.88986	0.022325
A_95_P159072	EH617015	Endochitinase, basic	stress.biotic	44.2212	0.021099
A_95_P013991	Z11564	Endochitinase, basic	stress.biotic	43.8144	0.022981
A_95_P179847	M15173	Endochitinase, basic	stress.biotic	8.39773	0.016775
A_95_P025936	DW003049	Enhanced disease susceptibility 1 EDS	stress.biotic.signalling	4.33691	0.004759
A_95_P220487	TA21618_4097	Enhanced disease susceptibility 1 EDS	stress.biotic	8.83563	0.009446
A_95_P022806	TA13004_4097	Harpin inducing protein (hin1 gene)/ YELLOW-LEAF-SPECIFIC GENE 9	stress.biotic	12.3519	0.026319
A_95_P181542	AB127582	Harpin inducing protein 1-like 18/YELLOW-LEAF-SPECIFIC GENE 9, putative	stress.biotic	11.0298	0.021414
A_95_P101308	CN498791	Hin1/NHL protein related cluster	stress.biotic	10.1027	0.026052
A_95_P239099	FG150436	Hsr203J, Cell death associated protein	stress.unspecific	3.78423	0.007171
A_95_P161287	EH620031	Hsr201 protein/10-deacetylbaccatin III 10-O-acetyltransferase, putative	not assigned.unknown	18.2944	0.012952
A_95_P007481	X95343	Hsr201 protein/10-deacetylbaccatin III 10-O-acetyltransferase, putative	stress.biotic	16.1113	0.013071
A_95_P159222	EH617180	Hsr201 protein/Anthranilate N-benzoyltransferase protein 3	stress.biotic	8.14925	0.034777
A_95_P007651	EB445098	HSR203J	not assigned.unknown	5.06303	0.009158
A_95_P221062	TA21742_4097	Hypersensitive-induced reaction protein	not assigned.unknown	2.41162	0.037859
A_95_P162662	EH621663	Hypersensitive-induced reaction protein	not assigned.unknown	2.25532	0.043022
A_95_P155792	TA16504_4097	Hypersensitive-induced reaction protein, putative	not assigned.unknown	2.33486	0.041991
A_95_P153307	EB683603	Hypersensitive-induced response protein	not assigned.unknown	4.16024	0.008791
A_95_P153307	EB683603	Hypersensitive-induced response protein	stress.biotic	6.09095	0.005679
A_95_P068170	BP137067	Kunitz trypsin inhibitor	stress.biotic.PR-proteins.proteinase inhibitors.trypsin inhibitor	3.00355	0.005675
A_95_P010341	TA13001_4097	Leucine-rich repeat protein	stress.biotic	2.72578	0.043022
A_95_P180452	EH620541	NBS-LRR root-knot nematode resistance protein, low query coverage	not assigned.unknown	7.14368	0.024232
A_95_P248302	EB439810	nictaRpoT1-tom gene for mitochondrial RNA, low query coverage	not assigned.unknown	6.77396	0.007014
A_95_P297548	EB684182	Nodulin	stress.biotic	38.4968	0.01262
A_95_P176202	X65700	Osmotin precursor(osmotin 34)	stress.biotic	8.35902	0.046545
A_95_P161117	EH622610	Pathogenesis related protein (Prb) 1b	stress.biotic	16.4119	0.047972
A_95_P003871	FG641379	Pathogenesis related protein 1b	stress.biotic	12.1257	0.044461
A_95_P017201	X05454	Pathogenesis related protein 1c	stress.biotic	749.612	0.0038
A_95_P185867	AB024600	Pathogenesis related protein 27/protein secretory protein, putative	stress.biotic	10.9536	0.01537
A_95_P105517	CV017494	Pathogenesis related protein 3 /endochitinase	stress.biotic	7.83536	0.018125
A_95_P253309	FG644052	Pathogenesis related protien / Avr9/Cf-9 rapidly elicited protein 169 (ACRE169)	not assigned.unknown	5.30248	0.028495
A_95_P032271	A16119	Pathogenesis related protien 3 / Endochitinase A precursor	stress.biotic	7.83536	0.02347
A_95_P305858	EF183473	pathogenesis related protien 3 /chitinase I-like (chi)	stress.biotic	8.13044	0.007888
A_95_P024551	S72424	Pathogenesis-related 4 / CBP20 ( chitin binding)	stress.biotic	12.6407	0.019383
A_95_P112912	EB445440	Pathogenesis-related protein 1	stress.biotic	2230.78	0.001468
A_95_P021401	EH621793	Pathogenesis-related protein 1a	stress.biotic	3061.45	0.001391
A_95_P161832	EH620111	Pathogenesis-related protein 1B	stress.biotic	1281.25	0.001543
A_95_P238859	CV016103	Pathogenesis-related protein 1B	stress.biotic	2486.67	0.001391
A_95_P164808	EH624111	Pathogenesis-related protein 1B	stress.biotic	1714.22	0.001738
A_95_P161832	EH620111	Pathogenesis-related protein 1B	stress.biotic	1385.96	0.001555
A_95_P159442	EH617652	Pathogenesis-related protein 1C	stress.biotic	401.707	0.004802
A_95_P249267	S72452	Pathogenesis-related protein 4 / Pathogen-and wound-inducible antifungal protein CBP20	stress.biotic	10.6295	0.015987
A_95_P020126	X58547	Pathogenesis-related protein 4B	stress.biotic	217.268	0.001468
A_95_P020126	X58547	Pathogenesis-related protein 4B	stress.biotic	226.495	0.001391
A_95_P184987	TA13814_4097	Pathogenesis-related protein 4B	stress.biotic	199.928	0.001447
A_95_P018316	X58546	Pathogenesis-related protein PR-4A precursor; n=2; Solanaceae|Rep: Pathogenesis-related protein PR-4A precursor - Nicotiana tabacum (Common tobacco)	stress.biotic	61.2512	0.001468
A_95_P014496	X12739	Pathogenesis-related protein R, major form	stress.abiotic	214.277	0.005711
A_95_P187597	TA14382_4097	Pathogenesis-related protein R, minor form	stress.abiotic	299.553	0.0038
A_95_P070650	BP192690	Pathogenesis-related protein related cluster, putative	stress.biotic	3.71493	0.043726
A_95_P205112	EH621604	Pathogenesis-related protein, PRPX_HORVUputative	stress.biotic	5.31474	0.026207
A_95_P092108	EB446912	Pathogenesis-related protein-like protein, PX_HORVU, putative	stress.biotic	4.89056	0.034885
A_95_P108772	CV018995	Pathogenesis-related protien 1b related cluster	stress.biotic	11.2096	0.048642
A_95_P226559	DW003852	Phytoalexin-deficient 4-1 protein, putative / lipase/ protein binding / triacylglycerol lipase	stress.biotic	6.52812	0.043044
A_95_P163272	EH622283	Receptor -like Serine-threonine protein kinase	stress.biotic	2.23457	0.019146
A_95_P200987	EB677609	Receptor protein kinase, LRR, putative	stress.biotic	2.33486	0.015763
A_95_P163437	EH622483	Receptor protein kinase, LRR, putative	stress.biotic	2.31338	0.018663
A_95_P146492	EB450557	Resistance protein, alternaria stem canker / LAG13 (LAG1 LONGEVITY ASSURANCE HOMOLOG 3)	lipid metabolism.''exotics'' (steroids, squalene etc).sphingolipids	6.90034	0.025657
A_95_P208597	TA19002_4097	Retroelement, copia-like, polyprotein	stress.biotic	2.18859	0.028744
A_95_P049376	BP132147	Retrotransposon like protein related cluster	stress.biotic	2.39496	0.043726
A_95_P034918	BJ999167	Retrovirus-related Pol polyprotein from transposon TNT 1-94	stress.biotic	10.8779	0.010105
A_95_P155937	NP917835	Retrovirus-related Pol polyprotein from transposon TNT 1-94	stress.biotic	7.37853	0.022865
A_95_P242577	DQ460190	Retrovirus-related Pol polyprotein from transposon TNT 1-94	stress.biotic	5.27803	0.029658
A_95_P004306	M97194	SAR8.2a protein	stress.biotic	37.2715	0.007888
A_95_P152692	EB683004	SAR8.2b protein	not assigned.unknown	10.0794	0.007296
A_95_P112157	CV020547	SAR8.2b protein related cluster	not assigned.unknown	16.718	0.008864
A_95_P004321	EH621848	SAR8.2b protein, putative	stress.biotic	28.6408	0.003193
A_95_P176632	EB438227	Sar8.2c	not assigned.unknown	15.6346	0.019099
A_95_P163727	EH622818	SAR8.2c protein	not assigned.unknown	24.4766	0.017477
A_95_P004671	EH622851	SAR8.2c protein	not assigned.unknown	16.1859	0.021843
A_95_P000196	TA11690_4097	SAR8.2d protein	stress.biotic	27.6652	0.017181
A_95_P000196	TA11690_4097	SAR8.2d protein	stress.biotic	20.4874	0.016099
A_95_P004366	EH618609	SAR8.2d protein	stress.biotic	19.2484	0.017441
A_95_P176627	TA11678_4097	SAR8.2d protein	not assigned.unknown	4.57361	0.015071
A_95_P110112	EH621322	SAR8.2e	stress.biotic	55.4584	0.002475
A_95_P110112	EH621322	SAR8.2e protein	stress.biotic	280.139	0.002566
A_95_P110112	EH621322	SAR8.2e protein	not assigned.unknown	111.43	0.003193
A_95_P110112	EH621322	SAR8.2e protein	stress.biotic	27.4107	0.017441
A_95_P110112	EH621322	SAR8.2e protein	not assigned.unknown	26.9087	0.015957
A_95_P164077	EH623207	Sar8.2j, Hypothetical protein	not assigned.unknown	73.1778	0.003961
A_95_P163927	EH622972	Sar8.2j; Hypothetical protein	not assigned.unknown	38.1427	0.012682
A_95_P000166	EH618220	SAR8.2m protein	stress.biotic	9.9636	0.019094
A_95_P108332	CV018796	SAR8.2m protein related cluster	not assigned.unknown	11.1065	0.020916
A_95_P218532	AB024512	TMV response-related gene product	not assigned.unknown	9.38268	0.021904
A_95_P096038	BP533444	Tumor susceptibility protein-related / ubiquitin binding, low query coverage	not assigned.unknown	8.75435	0.005679
A_95_P155332	EG650015	Tumor-related protein precursor, putative	not assigned.unknown	8.83563	0.034825
		TRANSCRIPTION FACTORS, DNA-BINDING, total no. 87		max 1214 x
A_95_P124142	DW003991	AGO2 (argonaute 2), Putative	RNA.regulation of transcription.Argonaute	3.86375	0.007573
A_95_P152547	EB682882	AP2 domain containg protein	RNA.regulation of transcription.AP2/EREBP, APETALA2/Ethylene-responsive element binding protein family	5.60481	0.041657
A_95_P181482	TA12992_4097	AP2 domain-containing transcription factor, putative	RNA.regulation of transcription.AP2/EREBP, APETALA2/Ethylene-responsive element binding protein family	2.42279	0.016353
A_95_P094313	BP532664	bHLH transcription factor GBOF-1, similarity to	RNA.regulation of transcription.bHLH,Basic Helix-Loop-Helix family	2.15348	0.037305
A_95_P185012	TA13822_4097	CCR4 associated factor 1-related protein (CAF1)	RNA.processing.ribonucleases	9.23215	0.042313
A_95_P253369	FG642430	Charged multivesicular body protein 2a/vacuolar protein sorting associated, putative,	RNA.regulation of transcription.SNF7	2.43964	0.01791
A_95_P098018	TA18268_4097	Charged multivesicular body protein 2b	RNA.regulation of transcription.SNF7	2.62685	0.019383
A_95_P200657	TA17254_4097	Charged multivesicular body protein 5	RNA.regulation of transcription.SNF7	2.02792	0.017654
A_95_P072565	BP525997	DCL2 (DICER-LIKE 2)	RNA.processing.degradation dicer	8.20593	0.027525
A_95_P051041	BP132549	DEAD box RNA helicase related cluster	RNA.transcription / silencing	2.11893	0.018765
A_95_P299193	FG159926	DELLA domain GRAS family transcription factor, low query coverage	#N/A	3.42634	0.009753
A_95_P202567	EB438067	DNA-binding protein-related, putative	RNA.regulation of transcription.unclassified	6.30574	0.014308
A_95_P190962	EB428018	ERF 5, Ripening regulated protein DDTFR10/A (DDTFR10/A)	hormone metabolism.ethylene.signal transduction	7.11074	0.044508
A_95_P160922	EH619618	ERF3 gene for ethylene-responsive element binding factor	not assigned.unknown	8.9383	0.005852
A_95_P307228	FG637951	ERF3 gene for ethylene-responsive element binding factor, low query coverage only	#N/A	5.30248	0.008005
A_95_P195572	DV999109	Ethylene-responsive transcription factor ERF1	hormone metabolism.ethylene.signal transduction	5.76239	0.041601
A_95_P238939	D38126	Ethylene-responsive transcription factor ERF2	hormone metabolism.ethylene.signal transduction	11.8214	0.008476
A_95_P112057	CV020502	GATA transcription factor, putative	not assigned.unknown	1214.94	0.001468
A_95_P086610	BP529582	HDA2 related cluster, putative	RNA.regulation of transcription.HDA	2.52567	0.028781
A_95_P032576	AB258537	Helix-loop-helix protein, basic	RNA.regulation of transcription.bHLH,Basic Helix-Loop-Helix family	2.58471	0.028744
A_95_P221352	TA21802_4097	HMGB3 (HIGH MOBILITY GROUP B 3); DNA binding / transcription factor	RNA.regulation of transcription.Nucleosome/chromatin assembly factor group	2.11893	0.036848
A_95_P145647	EB449412	LEAFY protein (LEAFY1) gene, low query coverage	not assigned.unknown	3.65533	0.021078
A_95_P159917	EH618459	Mads1 gene for MADS box protein, putative	not assigned.unknown	3.05958	0.013373
A_95_P122162	DW002203	MYB29B2 protein, transcription factor, pathgenesis related	RNA.regulation of transcription.MYB domain transcription factor family	32.5218	0.003461
A_95_P201607	TA17461_4097	MYB-like domain containg protein, putative	not assigned.unknown	2.91467	0.003974
A_95_P012751	AB028652	Myb-related transcription factor LBM4	RNA.regulation of transcription.MYB domain transcription factor family	7.53357	0.00545
A_95_P151092	EB681326	NAC domain protein NAC6	development.unspecified	11.5248	0.015442
A_95_P235964	EB450575	NAC1-like, pathogen-induced transcription factor	development.unspecified	3.6978	0.026159
A_95_P016341	TA14572_4097	NAC-domain protein	development.unspecified	41.451	0.002475
A_95_P159827	EH618297	Nam - No apical meristem (NAM) protein	development.unspecified	2.88119	0.042482
A_95_P256549	FG136898	Nam-like protein	#N/A	3.34035	0.004422
A_95_P179872	TA12605_4097	Nam-like protein 1	not assigned.unknown	2.00463	0.021184
A_95_P154367	EG649551	Nam-like protein 1 (Nh1)	not assigned.unknown	2	0.016181
A_95_P108597	CV018919	Nam-like protein 1 (Nh1), low query coverage only	not assigned.unknown	5.29024	0.01363
A_95_P071855	BP525808	Nam-like protein 1 related cluster	not assigned.unknown	3.54717	0.013235
A_95_P134717	EB437400	Nam-like protein 10	not assigned.unknown	5.63077	0.016557
A_95_P074220	BP526410	Nam-like protein 17 related cluster	development.unspecified	4.54202	0.012395
A_95_P255939	EH617135	Nam-like protein 18	development.unspecified	2.62079	0.027749
A_95_P144592	EB448040	NC domain-containing protein	not assigned.unknown	2.17347	0.022917
A_95_P102227	CV015930	NictaRpoT3-syl, plastid RNA polymerase, low query coverage	RNA.transcription / silencing	2.7007	0.040471
A_95_P082790	AF053077	Osmotic stress-induced zinc-finger protein/STZ (salt tolerance zinc finger)	RNA.regulation of transcription.C2H2 zinc finger family	3.68926	0.048093
A_95_P160397	EH619090	PTI5; Transcriptional activator Pathogenesis-related	hormone metabolism.ethylene.signal transduction	41.5468	0.001823
A_95_P198737	TA16844_4097	PTI5; Transcriptional activator Pathogenesis-related	hormone metabolism.ethylene.signal transduction	18.4217	0.002076
A_95_P092438	BP531801	Ras-group-related LRR protein 7 related cluster	RNA.regulation of transcription.putative transcription regulator	2.02324	0.033611
A_95_P259871	FG145666	RAV, putative		3.41054	0.041607	????
A_95_P261406	BP132023	RNA apurinic site specific lyase-like	RNA.processing	2.45094	0.048776
A_95_P087483	AJ011576	RNA-directed RNA polymerase 1	RNA.transcription / silencing	3.81055	0.03808
A_95_P087498	BP529811	SCARECROW gene regulator related cluster, putative	RNA.regulation of transcription.GRAS transcription factor family	2.00463	0.037248
A_95_P136767	EB440510	SCARECROW gene regulator, putative	development.unspecified	2.71948	0.036407
A_95_P192482	EH615132	Stress-associated protein 11 (SAP11) gene/ PMZ; zinc ion binding	RNA.regulation of transcription.C2H2 zinc finger family	3.50642	0.014975
A_95_P259291	EB428000	SZF1 (SALT-INDUCIBLE ZINC FINGER 1)	RNA.regulation of transcription.C2H2 zinc finger family	3.09513	0.045706
A_95_P156197	EG650460	Transcription factor (AT1G49475), putative	RNA.regulation	3.53081	0.032926
A_95_P164532	EH623771	Transcription factor, putative	not assigned.unknown	2.39496	0.004152
A_95_P032446	AB084669	WAF related cluster, Hypothetical protein	RNA.regulation of transcription.ARF, Auxin Response Factor family	4.71307	0.033824
A_95_P237924	AB020023	WRKY 3	RNA.regulation of transcription.WRKY domain transcription factor family	3.72352	0.030098
A_95_P101338	AB063573	WRKY DNA-binding protein	RNA.regulation of transcription.WRKY domain transcription factor family	21.6056	0.004805
A_95_P239499	AB022693	WRKY DNA-binding protein	#N/A	6.39377	0.013576
A_95_P159787	EH618241	WRKY DNA-binding protein	RNA.regulation of transcription.WRKY domain transcription factor family	2.46229	0.038352
A_95_P007311	AB063576	WRKY DNA-binding protein	RNA.regulation of transcription.WRKY domain transcription factor family	2.36199	0.039054
A_95_P032421	AB063575	WRKY DNA-binding protein related cluster	RNA.regulation of transcription.WRKY domain transcription factor family	7.34451	0.046547
A_95_P112217	CV020579	WRKY DNA-binding protein related cluster	not assigned.unknown	7.32756	0.033701
A_95_P101338	AB063573	WRKY DNA-binding protein/WRKY33	RNA.regulation of transcription.WRKY domain transcription factor family	26.9709	0.004349
A_95_P032341	AB024510	WRKY domain /TMV response-related gene product	RNA.regulation of transcription.WRKY domain transcription factor family	48.7276	0.007738
A_95_P159082	EH617029	WRKY transcription factor	not assigned.unknown	58.6205	0.001391
A_95_P159082	EH617029	WRKY transcription factor	not assigned.unknown	45.1504	0.001468
A_95_P260116	AM809645	WRKY transcription factor	#N/A	41.0696	0.001468
A_95_P273796	EH622266	WRKY transcription factor	RNA.regulation of transcription.WRKY domain transcription factor family	22.0596	0.004267
A_95_P217537	TA20955_4097	WRKY transcription factor	RNA.regulation of transcription.WRKY domain transcription factor family	15.2422	0.027158
A_95_P252864	AF193770	WRKY transcription factor	RNA.regulation of transcription.WRKY domain transcription factor family	13.6422	0.005478
A_95_P102562	CV016080	WRKY transcription factor	RNA.regulation of transcription.WRKY domain transcription factor family	12.996	0.032874
A_95_P252864	AF193770	WRKY transcription factor	RNA.regulation of transcription.WRKY domain transcription factor family	10.3388	0.006298
A_95_P240565	AJ871281	WRKY transcription factor 10 related cluster, putative	RNA.regulation of transcription.WRKY domain transcription factor family	37.6175	0.001391
A_95_P258031	EH618950	WRKY transcription factor 10 related cluster, putative (see column I)	RNA.regulation of transcription.WRKY domain transcription factor family	14.5203	0.035001
A_95_P284353	FG148274	WRKY transcription factor 3 mRNA, complete	#N/A	2.06575	0.036193
A_95_P209087	TA19113_4097	WRKY transcription factor 31, propable	RNA.regulation of transcription.WRKY domain transcription factor family	3.07375	0.044461
A_95_P132177	EB432644	WRKY transcription factor 6	not assigned.unknown	9.87194	0.019599
A_95_P255899	EH623997	WRKY transcription factor, Putative	RNA.regulation of transcription.WRKY domain transcription factor family	8.63383	0.001468
A_95_P164387	EH623614	WRKY type transfactor, putative	not assigned.unknown	2.62079	0.028118
A_95_P304493	FG164968	WRKY3	#N/A	3.78423	0.04446
A_95_P032896	AF193771	WRKY4	RNA.regulation of transcription.WRKY domain transcription factor family	9.9636	0.03449
A_95_P010511	TA15319_4097	WRKY40; transcription factor	RNA.regulation of transcription.WRKY domain transcription factor family	5.00487	0.029035
A_95_P204802	AJ871280	WRKY50, putative	RNA.regulation of transcription.WRKY domain transcription factor family	28.2465	0.002078
A_95_P194052	TA15810_4097	WRKY53	RNA.regulation of transcription.WRKY domain transcription factor family	10.9536	0.002456
A_95_P222837	EB428872	WRKY70 transcription factor	RNA.regulation of transcription.WRKY domain transcription factor family	9.21084	0.046366
A_95_P291848	EB425127	WUSCHEL-related homeobox 13	RNA.regulation of transcription.HB,Homeobox transcription factor family	2.56685	0.049012
A_95_P112417	TA16815_4097	Zinc finger protein; Cys2-His2 type	RNA.regulation of transcription.C2H2 zinc finger family	22.2644	0.026319
A_95_P305928	FG644399	ZPT2-13	#N/A	3.01049	0.032358
A_95_P114762	CV021744	ZPT2-13 related cluster	not assigned.unknown	3.88164	0.029556
		SECONDARY METABOLITE-RELATED total no. 50		max 198 x
A_95_P255149	EH618915	1-aminocyclopropane-1-carboxylate oxidase, putative	secondary metabolism.flavonoids.dihydroflavonols	14.9285	0.019412
A_95_P180402	TA12734_4097	3-hydroxy-3-methylglutaryl-coenzyme A reductase	secondary metabolism.isoprenoids.mevalonate pathway.HMG-CoA reductase	18.3792	0.013536
A_95_P152722	EB683065	5-epi-aristolochene synthase	secondary metabolism.isoprenoids.terpenoids	11.4716	0.018217
A_95_P257114	EH621975	5-epi-aristolochene synthase	secondary metabolism.isoprenoids.terpenoids	71.6718	0.010644
A_95_P031591	EH618558	5-Epi-aristolochene synthase 12	secondary metabolism.isoprenoids.terpenoids	80.078	0.010269
A_95_P031591	EH618558	5-epi-aristolochene synthase 12	secondary metabolism.isoprenoids.terpenoids	69.2304	0.011142
A_95_P160062	EH618684	Alcohol dehydrogenase/CAD9 (CINNAMYL ALCOHOL DEHYDROGENASE 9)	secondary metabolism.phenylpropanoids.lignin biosynthesis.CAD	7.04533	0.041897
A_95_P207882	EH617702	Alcohol dehydrogenase/CAD9 (CINNAMYL ALCOHOL DEHYDROGENASE 9), Putative	secondary metabolism.phenylpropanoids.lignin biosynthesis.CAD	7.9264	0.005478
A_95_P218912	TA21283_4097	Anthocyanidin-3-glucoside rhamnosyltransferase-like	secondary metabolism.flavonoids.anthocyanins.anthocyanidin 3-O-glucosyltransferase	2.51403	0.021743
A_95_P195917	TA16222_4097	Anthranilate N-benzoyltransferase protein / Acyltransferase-like protein ACYL3b	secondary metabolism.phenylpropanoids	3.21912	0.040404
A_95_P240179	AB176527	Anthranilate N-benzoyltransferase protein /Acyltransferase-like protein ACYL3a related cluster	secondary metabolism.phenylpropanoids	3.41843	0.037727
A_95_P164782	EH624092	Aristolochene synthase	secondary metabolism.isoprenoids.terpenoids	7.74537	0.024244
A_95_P259801	EH621222	Aristolochene synthase	secondary metabolism.isoprenoids.terpenoids	6.9323	0.040159
A_95_P178767	TA12338_4097	Aristolochene synthase	secondary metabolism.isoprenoids.terpenoids	99.5029	0.003313
A_95_P007511	AF272244	Aristolochene synthase	secondary metabolism.isoprenoids.terpenoids	78.249	0.010058
A_95_P218103	EH623549	Aristolochene synthase	secondary metabolism.isoprenoids.terpenoids	22.0596	0.01052
A_95_P160622	EH619297	Aristolochene synthase	secondary metabolism.isoprenoids.terpenoids	14.3204	0.024441
A_95_P160652	EH619320	Aristolochene synthase	secondary metabolism.isoprenoids.terpenoids	13.737	0.018789
A_95_P182312	TA13185_4097	Aristolochene synthase	secondary metabolism.isoprenoids.terpenoids	12.4379	0.046691
A_95_P007776	EB429702	Betaine aldehyde dehyrogenase, putative	secondary metabolism.N misc.betaine.betaine-aldehyde dehydrogenase	2.37841	0.015949
A_95_P188807	TA14651_4097	Betaine aldehyde dehyrogenase, putative	secondary metabolism.N misc.betaine.betaine-aldehyde dehydrogenase	2.1785	0.019366
A_95_P007991	U62735	Caffeoyl-CoA O-methyltransferase 3	secondary metabolism.phenylpropanoids.lignin biosynthesis.CCoAOMT	3.95406	0.045585
A_95_P180598	TA12785_4097	Caffeoyl-CoA O-methyltransferase 4	secondary metabolism.phenylpropanoids.lignin biosynthesis.CCoAOMT	3.05958	0.048651
A_95_P180377	TA12729_4097	Catechol O-methyltransferase	secondary metabolism.phenylpropanoids.lignin biosynthesis.COMT	3.00355	0.033469
A_95_P006386	EB446561	Catechol O-methyltransferase/ ATOMT1 (O-METHYLTRANSFERASE 1)	secondary metabolism.phenylpropanoids.lignin biosynthesis.COMT	2.39496	0.013075
A_95_P027701	TA12341_4097	Epi-arisotolchene synthase 110	secondary metabolism.isoprenoids.terpenoids	172.446	0.002475
A_95_P160707	EH623458	Epi-arisotolchene synthase 110	secondary metabolism.isoprenoids.terpenoids	166.187	0.002566
A_95_P160707	EH623458	Epi-arisotolchene synthase 110	secondary metabolism.isoprenoids.terpenoids	104.934	0.002496
A_95_P273726	EH619367	Epi-arisotolchene synthase 110	secondary metabolism.isoprenoids.terpenoids	66.257	0.003034
A_95_P001016	EH619840	Epi-Aristolochene synthase	secondary metabolism.isoprenoids.terpenoids	198.547	0.006506
A_95_P024846	EB426351	Farnesyl diphosphate synthase	secondary metabolism.isoprenoids.mevalonate pathway.farnesyl pyrophosphate synthetase	4.63746	0.003949
A_95_P131042	EB431169	Flavonoid glucoyltransferase	secondary metabolism.phenylpropanoids	3.01746	0.005478
A_95_P179237	TA12456_4097	Hydroxycinnamoyl CoA quinate transferase	secondary metabolism.phenylpropanoids	3.13834	0.042798
A_95_P015882	AF004232	Hydroxy-methyl-glutaryl-coenzyme A reductase, cluster	secondary metabolism.isoprenoids.mevalonate pathway.HMG-CoA reductase	38.408	0.014747
A_95_P164497	EH623735	Isochorismatase-like / nicotinamidase	secondary metabolism.phenylpropanoids	2.76383	0.025666
A_95_P194617	TA15935_4097	Isochorismatase-like / nicotinamidase	secondary metabolism.phenylpropanoids	2.67586	0.024244
A_95_P159337	EH617420	Isochorismatase-like / nicotinamidase	secondary metabolism.phenylpropanoids	2.66968	0.042855
A_95_P293088	EB430433	Malonyltransferase MaT1 (phytoalexin production)	secondary metabolism.flavonoids.anthocyanins.anthocyanin 5-aromatic acyltransferase	13.3306	0.004267
A_95_P026776	AB176525	Malonyltransferase MaT1 / anthocyanin 5-aromatic acyltransferase, putative	secondary metabolism.flavonoids.anthocyanins.anthocyanin 5-aromatic acyltransferase	12.758	0.004672
A_95_P186647	TA14171_4097	Malonyltransferase MaT1 / transferase family protein	secondary metabolism.flavonoids.anthocyanins.anthocyanin 5-aromatic acyltransferase	10.5317	0.00277
A_95_P186137	EH620560	N-hydroxycinnamoyl/benzoyltransferase 1	secondary metabolism.phenylpropanoids	4.76783	0.039357
A_95_P252279	EB679797	N-hydroxycinnamoyl/benzoyltransferase-like protein/ transferase family protein	secondary metabolism.phenylpropanoids	2.30271	0.039588
A_95_P203072	TA17776_4097	Oxidoreductase, downy mildew resistance	secondary metabolism.flavonoids.dihydroflavonols	17.428	0.014452
A_95_P273501	AM781872	Quinolinate phosphirobosyltransferase (QPT1 gene), putative	#N/A	5.91072	0.029658
A_95_P160202	EB424704	REF/SRPP-like protein	secondary metabolism.isoprenoids	3.95406	0.028185
A_95_P160202	EB424704	REF/SRPP-like protein	secondary metabolism.isoprenoids	5.00487	0.019146
A_95_P160202	EB424704	REF/SRPP-like protein	secondary metabolism.isoprenoids	4.89056	0.024626
A_95_P008641	TA13791_4097	Rubber elongation factor (REF)	secondary metabolism.isoprenoids	4.33691	0.027797
A_95_P270506	EB432558	Tyrosine/DOPA decarboxylase 5	secondary metabolism.N misc.alkaloid-like	3.10229	0.045749
A_95_P156352	EH613727	Wound-inducible putative chloroplast terpene synthase / (E)-beta-ocimene synthase/ myrcene synthase	secondary metabolism.isoprenoids.terpenoids	3.89962	0.021291
		PROTEIN SYNTHESIS, TARGETING AND VESICLE TRANSPORTDEGRADATION AND MODIFICATION total no. 148		max 181 x
A_95_P103107	TA12851_4097	26S ribosomal RNA gene, partial sequence	protein.synthesis	3.23403	0.04609
A_95_P147952	EB643501	60S acidic ribosomal protein P0, putative, low query coverage	protein.synthesis.ribosomal protein.eukaryotic.60S subunit.P1	10.1027	0.004773
A_95_P147842	EB643469	60S acidic ribosomal protein P1, putative	protein.synthesis.ribosomal protein.eukaryotic.60S subunit.P1	33.6686	0.002566
A_95_P206942	TA18631_4097	ADP-ribosylation factor	protein.targeting.secretory pathway.unspecified	2.10916	0.044938
A_95_P214892	AF383149	Armadillo repeat-containing protein	protein.degradation.ubiquitin.E3.RING	5.30248	0.005422
A_95_P160562	EH619243	Armadillo type like protein	protein.degradation.ubiquitin.E3.RING	3.27161	0.001823
A_95_P162402	EH621324	Armadillo/beta-catenin repeat family protein	protein.degradation.ubiquitin.E3.RING	2.27101	0.020385
A_95_P209227	FG142477	Aspartic proteinase nepenthesin-1, precursor	protein.degradation.aspartate protease	2.7007	0.017745
A_95_P107427	CV018362	Barley protein Z homolog related cluster /SERPIN	proteinase inhibitor	4.36707	0.035792
A_95_P068450	BP137133	BCS1 protein related cluster, Putative	protein.degradation.AAA type	45.2548	0.004248
A_95_P114797	CV021763	Carboxypeptidase type III related	protein.degradation.serine protease	3.76678	0.038902
A_95_P016206	TA13466_4097	Cathepsin B-like cysteine proteinase	protein.degradation.cysteine protease	2.72578	0.033098
A_95_P018776	TA13061_4097	Cysteine protease	protein.degradation.cysteine protease	2.63902	0.015916
A_95_P018776	TA13061_4097	Cysteine protease	protein.degradation.cysteine protease	2.46229	0.019119
A_95_P181777	TA13060_4097	Cysteine protease 1	protein.degradation.cysteine protease	2.14851	0.024363
A_95_P101328	CN498801	Cysteine protease related cluster	protein.degradation.cysteine protease	181.019	0.003917
A_95_P163082	EH622081	Cysteine proteinase	protein.degradation.cysteine protease	2.31873	0.026439
A_95_P008566	DV157490	Cysteine proteinase inhibitor	protein.degradation.cysteine protease	2.69447	0.036736
A_95_P221137	FG634231	Cysteine proteinase, putative	protein.degradation.cysteine protease	73.347	0.003392
A_95_P194142	TA15830_4097	DSK2/protein kinase family protein	protein.postranslational modification	2.28153	0.024626
A_95_P016961	DV161038	E3 ubiquitin-protein ligase RGLG1	protein.degradation.ubiquitin.E3.RING	2.09459	0.013075
A_95_P152327	FG139576	Endopeptidase nucellin, putative	#N/A	2.90795	0.005449
A_95_P152327	FG139576	Endopeptidase, aspartic-type / nucellin, putative	protein.degradation.aspartate protease	3.34035	0.009723
A_95_P017101	U57350	Epoxide hydrolase	misc.misc2	162.017	0.001823
A_95_P017101	U57350	Epoxide hydrolase	#N/A	162.017	0.001823
A_95_P262981	EH624433	Epoxide hydrolase	not assigned.unknown	61.2512	0.003392
A_95_P164182	EH623320	Epoxide hydrolase	misc.misc2	53.4456	0.001555
A_95_P008656	TA14951_4097	ER lumen protein retaining receptor family protein	protein.targeting.secretory pathway.ER	2.51984	0.027453
A_95_P021616	TA21441_4097	ER lumen retaining receptor family-like protein	protein.targeting.secretory pathway.ER	2.45094	0.017339
A_95_P224497	EB444988	ER lumen retaining receptor family-like protein	protein.targeting.secretory pathway.ER	2.30271	0.030098
A_95_P219067	TA21319_4097	F-box associated interacting domaining conatianing protein.	protein.degradation.ubiquitin.E3.SCF.FBOX	2.40605	0.027997
A_95_P032836	AF154635	F-box protein family / ubiquitin-protein ligase, putative	protein.degradation.ubiquitin.E3.SCF.FBOX	3.53898	0.036407
A_95_P022956	TA21681_4097	Glycosyl hydrolase	cell wall.degradation.cellulases and beta -1,4-glucanases	3.91768	0.01406
A_95_P311328	FG159314	Hydrolase	#N/A	2.41719	0.025672
A_95_P307308	FG638146	Hydrolase, putative	#N/A	2.02792	0.047429
A_95_P099343	BP534893	Insulin degrading enzyme related cluster/peptidase M16 family protein	protein.degradation.metalloprotease	2.12874	0.039691
A_95_P195327	EB447714	Insulin degrading enzyme/ peptidase M16 family protein	protein.degradation.metalloprotease	2.35653	0.034686
A_95_P206922	TA18627_4097	Kinase, LysM-domain containing receptor-like	protein.postranslational modification.kinase.receptor like cytoplasmatic kinase VII	3.53081	0.004759
A_95_P047331	BP131632	Lectin-like protein kinase related cluster, putative	protein.postranslational modification.kinase.receptor like cytoplasmatic kinase VII	2.45094	0.035894
A_95_P160582	EH619262	LON protease homologue	protein.degradation.serine protease	3.44221	0.03808
A_95_P111137	CV020072	Matrix metalloprotease 1 (MMP1)	protein.degradation.metalloprotease	3.32495	0.048124
A_95_P217947	EH621825	Membrane-anchored ubiquitin-fold protein 1	protein.degradation.ubiquitin	2.18354	0.030624
A_95_P142122	TA18738_4097	Metal-dependent hydrolase-like protein/ cyclase family protein	DNA.unspecified	4.7349	0.038287
A_95_P103092	CV016341	Metallocarboxypeptidase inhibitor IIa related cluster	not assigned.unknown	6.57352	0.021414
A_95_P109422	CV019298	metallocarboxypeptidase inhibitor Iia, putative	not assigned.unknown	3.66378	0.035896
A_95_P135952	EB439516	Metalloendoproteinase 1	protein.degradation.metalloprotease	2.62079	0.047784
A_95_P024841	EB446797	Metalloendoproteinase 1, SMEP1	protein.degradation.metalloprotease	3.41843	0.035904
A_95_P205762	TA18359_4097	Nitrilase/cyanide hydratase and apolipoprotein N-acyltransferase; n=1; Medicago truncatula|Rep: Nitrilase/cyanide hydratase and apolipoprotein N-acyltransferase - Medicago truncatula (Barrel medic)...	misc.nitrilases, *nitrile lyases, berberine bridge enzymes, reticuline oxidases, troponine reductases	2.15846	0.007888
A_95_P205762	TA18359_4097	Nitrilase/cyanide hydratase and apolipoprotein N-acyltransferase; n=1; Medicago truncatula|Rep: Nitrilase/cyanide hydratase and apolipoprotein N-acyltransferase - Medicago truncatula (Barrel medic)...	misc.nitrilases, *nitrile lyases, berberine bridge enzymes, reticuline oxidases, troponine reductases	2.10916	0.019366
A_95_P104352	CV016962	Nucellin-like protein / aspartic protease	not assigned.unknown	3.30198	0.009392
A_95_P198647	DV999246	Nuclear import protein mog1, putative	transport. Nuclear	2.28153	0.029917
A_95_P146057	EB449908	Nucleoporin family protein	protein.targeting.nucleus	5.55325	0.010269
A_95_P254779	EH616966	Nudix hydrolase 17, mitochondrial precursor	nucleotide metabolism.salvage.NUDIX hydrolases	5.05134	0.028989
A_95_P205717	TA18349_4097	Nudix hydrolase 17, mitochondrial precursor	nucleotide metabolism.salvage.NUDIX hydrolases	4.3873	0.031133
A_95_P060295	BP134962	Nudix hydrolase 2 related cluster	nucleotide metabolism.salvage.NUDIX hydrolases	2.92141	0.038274
A_95_P015201	DW004804	Peroxisomal membrane protein 2, pxmp2, putative,	protein.targeting.peroxisomes	4.8121	0.032371
A_95_P130892	EB431016	Phosphatidylinositol 3-and 4-kinase family protein	protein.degradation.ubiquitin	2.27101	0.012635
A_95_P163262	EH622349	Probable protein phosphatase 2C	protein.postranslational modification	2.92141	0.021904
A_95_P015261	EH617763	protease inhibitor/seed storage/lipid transfer protein	misc.protease inhibitor/seed storage/lipid transfer protein (LTP) family protein	99.7331	0.002475
A_95_P015261	EH617763	protease inhibitor/seed storage/lipid transfer protein	misc.protease inhibitor/seed storage/lipid transfer protein (LTP) family protein	92.4115	0.00298
A_95_P284758	FG159803	Protease La, ATP-dependent, putative	#N/A	2.16345	0.046545
A_95_P051821	BP132749	Protease LON homologue related cluster	protein.degradation.serine protease	2.31873	0.038103
A_95_P156662	EH614463	Protein binding / zinc ion binding	protein.degradation.ubiquitin.E3.RING	21.7057	0.012952
A_95_P215117	BP131006	protein binding / zinc ion binding	protein.degradation.ubiquitin.E3.RING	2.54912	0.041184
A_95_P229424	DV160405	Protein disulfide isomerase	not assigned.unknown	8.09296	0.0157
A_95_P229424	DV160405	Protein disulfide isomerase	protein.synthesis	7.76328	0.013974
A_95_P298528	EH622543	Protein hydrolase, putative	not assigned.unknown	2.80241	0.028182
A_95_P138582	EB442312	Protein kinase cw136	protein.postranslational modification.kinase.receptor like cytoplasmatic kinase VII	3.87268	0.013071
A_95_P112842	CV020875	Protein kinase (CPK5) calcium-dependent	not assigned.unknown	3.78423	0.02463
A_95_P254624	EB439565	Protein kinase / NAK	protein.postranslational modification.kinase.receptor like cytoplasmatic kinase VII	2.86791	0.005374
A_95_P122787	DW002749	Protein kinase 1b (TPK1b), low query coverage	not assigned.unknown	3.34808	0.010804
A_95_P091328	BP531301	Protein kinase APK1A, chloroplast precursor, putative	protein.postranslational modification.kinase.receptor like cytoplasmatic kinase VII	4.3873	0.015943
A_95_P127252	FG139056	Protein kinase APK1A/APK2B (PROTEIN KINASE 2B), chloroplast precursor	protein.postranslational modification.kinase.receptor like cytoplasmatic kinase VII	2.37841	0.023533
A_95_P110037	TA18757_4097	Protein kinase APK1B, chloroplast, putative	protein.postranslational modification.kinase.receptor like cytoplasmatic kinase VII	5.06303	0.015266
A_95_P110037	TA18757_4097	Protein kinase APK1B/APK2B (PROTEIN KINASE 2B), chloroplast, putative	protein.postranslational modification.kinase.receptor like cytoplasmatic kinase VII	3.64689	0.012905
A_95_P160667	EH619340	Protein kinase APK2B, chloroplast precursor	protein.postranslational modification.kinase.receptor like cytoplasmatic kinase VII	2.18354	0.024178
A_95_P222722	TA22096_4097	Protein kinase domain	protein.postranslational modification.kinase.receptor like cytoplasmatic kinase VII	2.38943	0.033469
A_95_P077505	BP527262	protein kinase family protein	protein.postranslational modification.kinase.receptor like cytoplasmatic kinase IX	2.42279	0.034409
A_95_P228884	DQ672264	Protein kinase family protein / DSK2	protein.postranslational modification	2.80241	0.032183
A_95_P162157	EH621011	Protein kinase family protein / U-box domain-containing protein	protein.postranslational modification.kinase.receptor like cytoplasmatic kinase IX	2.7384	0.023677
A_95_P211942	TA19724_4097	Protein kinase superfamily	not assigned.unknown	4.60542	0.01015
A_95_P110232	CV019636	Protein kinase, MAP3K-like, related cluster	protein.postranslational modification	2.12874	0.005077
A_95_P027256	TA20275_4097	Protein kinase, mitogen associated MAP3Ka	not assigned.unknown	2.16345	0.046691
A_95_P262546	BP135943	Protein kinase, propable	protein.postranslational modification.kinase.receptor like cytoplasmatic kinase VII	4.16024	0.021942
A_95_P242522	DQ460164	Protein kinase, putative	not assigned.unknown	23.5339	0.0035
A_95_P017816	DW001944	Protein phosphatase 2C	protein.postranslational modification	2.60268	0.015946
A_95_P114967	CV507103	Protein phosphatase 2C related cluster	protein.postranslational modification	9.33942	0.015561
A_95_P030961	EB428717	Protein phosphatase 2c, putative	protein.postranslational modification	2.24492	0.042287
A_95_P187672	TA14398_4097	Protein translation factor SUI1 homolog	protein.synthesis.initiation	3.83706	0.025816
A_95_P159177	DV159600	Protein transporter/ VHS domain-containing protein, putative	cell.vesicle transport	2.05623	0.043862
A_95_P306233	FG150142	RHF1A (RING-H2 GROUP F1A); protein binding / ubiquitin-protein ligase/ zinc ion binding (RHF1A) , putative	protein.degradation.ubiquitin.ubiquitin	2.45094	0.016218
A_95_P095963	BP533412	Ribosomal protein L27a-like protein, low query coverage only	protein.synthesis	5.33936	0.01564
A_95_P222507	EH623542	Ring domain containing protein (Rma1H1), ubiquitin protein ligase	protein.degradation.ubiquitin.E3.RING	4.93597	0.015949
A_95_P113852	FG142715	Ring finger protein/ ATL2; protein binding / zinc ion binding, putative	protein.degradation.ubiquitin.E3.RING	7.37853	0.01694
A_95_P034903	BJ999158	Ring H2 zinc finger	not assigned.unknown	5.61778	0.034068
A_95_P137987	EB441696	RING-H2 finger protein ATL1O/zinc finger (C3HC4-type RING finger) family protein	protein.degradation.ubiquitin.E3.RING	5.80247	0.017456
A_95_P269061	EB425806	SEC13-like protein transport protein /transducin family protein	protein.targeting.secretory pathway.plasma membrane	2.26577	0.031226
A_95_P161192	EH619949	SEC61 gamma-1 subunit protein transport protein	protein.targeting.secretory pathway.unspecified	2.00926	0.02988
A_95_P021406	EH618371	SEC61, protein transport protein	protein.targeting.secretory pathway.unspecified	2.15846	0.024657
A_95_P163597	EH622636	Serine / threonine protein kinase, putative, low query coverage	protein.postranslational modification.kinase.receptor like cytoplasmatic kinase VII	7.55099	0.00298
A_95_P107994	CV018626	Serine carboxypeptidase, putative	protein.degradation.serine protease	3.87268	0.03386
A_95_P218312	DW000917	Serine carboxypeptidase, putative	protein.degradation.serine protease	2.92141	0.030174
A_95_P023871	TA15503_4097	Serine carboxypeptidase-like 42 precursor	protein.degradation.serine protease	3.8282	0.010007
A_95_P228799	EB677431	Serine carboxypeptidase-like 42 precursor	#N/A	3.49833	0.026094
A_95_P208032	TA18876_4097	Serine/threonine kinase / NAK receptor prtein kinase	protein.postranslational modification.kinase.receptor like cytoplasmatic kinase VII	3.1748	0.006591
A_95_P139952	EB443897	serine/threonine protein kinase	not assigned.unknown	2.37841	0.036371
A_95_P293488	FG640583	SigA binding protein	protein.synthesis	5.24157	0.00398
A_95_P286553	FG644900	SigA-binding protein-related, putative	protein.synthesis	7.42985	0.0153
A_95_P286553	FG644900	Sigma factor binding protein, hypothetical	DNA binding	58.892	0.006898
A_95_P231029	DR109311	S-locus lectin protein kinase family protein / T1F9.14 related cluster, very weakly similar	protein.postranslational modification	6.13331	0.015671
A_95_P161077	EH619809	SNAP receptor/ protein anchor	cell.vesicle transport	8.24394	0.007437
A_95_P004381	AF112863	SNAP receptor/ protein anchor	cell.vesicle transport	10.2437	0.009723
A_95_P030971	TA16020_4097	SNAP25 homologous protein SNAP33	cell.vesicle transport	4.06522	0.003949
A_95_P253589	EH622381	SNAP25 homologous protein SNAP33	cell.vesicle transport	3.80176	0.002248
A_95_P177032	TA11861_4097	SRC2-like protein	protein.targeting.secretory pathway.vacuole	2.09943	0.039626
A_95_P026041	EH623514	SUI1 A protein	protein.synthesis.initiation	3.21169	0.025113
A_95_P026041	EH623514	SUI1 protein	protein.synthesis.initiation	3.22657	0.028433
A_95_P026761	EB445608	SUMO E2 conjugating enzyme SCE1	protein.degradation.ubiquitin.E2	2.78305	0.022354
A_95_P291173	DW002886	SUMO E2 conjugating enzyme SCE1	protein.degradation.ubiquitin.E2	2.21914	0.025236
A_95_P202697	DW000495	SUMO E2 conjugating enzyme SCE1	protein.degradation.ubiquitin.E2	2.08975	0.03915
A_95_P215772	TA20561_4097	SUMO E2 conjugating enzyme SCE1	protein.degradation.ubiquitin.E2	2.02324	0.026319
A_95_P111357	CV020164	Translation initiation factor IF-2 related cluster	protein.synthesis.initiation	2.26054	0.036605
A_95_P014481	TA16928_4097	Ubiquitin activating enzyme	protein.degradation.ubiquitin.E1	2.27626	0.020793
A_95_P014481	TA16928_4097	Ubiquitin activating enzyme	protein.degradation.ubiquitin.E1	2.21914	0.036861
A_95_P228109	DW001771	Ubiquitin C variant	protein.degradation.ubiquitin.ubiquitin	2.92817	0.030596
A_95_P016966	TA17738_4097	Ubiquitin C variant/ UBQ14	protein.degradation.ubiquitin.ubiquitin	2.93494	0.033001
A_95_P006306	TA15420_4097	Ubiquitin C variant/ UBQ3 (POLYUBIQUITIN 3)	protein.degradation.ubiquitin.ubiquitin	3.58838	0.012952
A_95_P135392	EB438786	Ubiquitin C variant/ UBQ3 (POLYUBIQUITIN 3)	protein.degradation.ubiquitin.ubiquitin	2.7384	0.022928
A_95_P023767	TA14039_4097	Ubiquitin C variant/UBQ3 (POLYUBIQUITIN 3)	protein.degradation.ubiquitin.ubiquitin	2.18859	0.034599
A_95_P023767	TA14039_4097	Ubiquitin C variant/UBQ3 (POLYUBIQUITIN 3)	protein.degradation.ubiquitin.ubiquitin	2.07053	0.03019
A_95_P057936	BP134343	ubiquitin family protein, low query coverage	protein.degradation.ubiquitin.ubiquitin	3.4822	0.005711
A_95_P267486	DV160343	Ubiquitin isopeptidase T, putative	protein.degradation.ubiquitin.ubiquitin protease	2.61474	0.018834
A_95_P099723	BP535042	Ubiquitin thiolesterase/ ubiquitin-specific protease, putative	protein.degradation.ubiquitin.ubiquitin protease	11.7398	0.034599
A_95_P109652	CV019402	Ubiquitin/ribosomal protein L40 fusion related cluster	protein.degradation.ubiquitin.ubiquitin	2.01857	0.032819
A_95_P231199	EH624190	Ubiquitin-conjugating enzyme E2-17 kDa	protein.degradation.ubiquitin.E2	2.04202	0.018021
A_95_P000526	EH623004	Ubiquitin-like protein SMT3	protein.degradation.ubiquitin.ubiquitin	2.15348	0.020916
A_95_P295713	EB447686	Vacuolar sorting receptor 6 precursor	protein.targeting.secretory pathway.vacuole	3.11666	0.033637
A_95_P134182	EB436164	Vacuolar sorting receptor protein PV72-like protein	protein.targeting.secretory pathway.vacuole	2.26054	0.049032
A_95_P093848	BP532446	VHS domain-containing protein	cell.vesicle transport	2.40605	0.036164
A_95_P004441	TA11684_4097	VHS domain-containing protein, putative	cell.vesicle transport	33.2051	0.015165
A_95_P188912	EH614541	Zinc finger protein, putative	protein.degradation.ubiquitin.E3.RING	70.8486	0.020373
A_95_P188912	EH614541	Zinc finger protein, putative	protein.degradation.ubiquitin.E3.RING	51.2685	0.015618
A_95_P132747	EB433422	Zinc finger protein-like, Pspzf	protein.degradation.ubiquitin.E3.RING	3.37137	0.031133
A_95_P069380	BP137364	zinc finger protein-related	protein.degradation.ubiquitin.E3.RING	2.43964	0.043578
A_95_P268221	DW000149	Zinc finger, C3HC4 type (RING finger), putative	protein.degradation.ubiquitin.E3.RING	2.08493	0.047022
A_95_P288303	EB451232	Zinc finger, C3HC4 type, putative	protein.degradation.ubiquitin.E3.RING	2.56093	0.021291
A_95_P215977	TA20605_4097	Zinc finger, RING-type	protein.degradation.ubiquitin.E3.RING	2.71321	0.021291
A_95_P129142	EB428895	Zn-finger type protein	protein.degradation.ubiquitin.E3.RING	3.06666	0.024363
		DEVELOPMENTAL, CELL CYCLE AND CYTOSCELETON RELATED total no. 6		max 107 x
A_95_P124502	DW004317	Actin	cell.organisation	5.1337	0.007888
A_95_P017976	EB424751	Actin depolymerizing factor 3	cell.organisation	2	0.022363
A_95_P025417	FG637548	Actin depolymerizing factor ADF6	cell.organisation	2.31338	0.04252
A_95_P041091	BP130004	DYNAMIN-LIKE 1E, putative	misc.dynamin	5.9794	0.01015
A_95_P198927	TA16884_4097	RabGAP/TBC/microtubule-associated protein	cell.organisation	2.11404	0.017601
A_95_P204672	TA18114_4097	Spindle disassembly related protein CDC48	cell.division	2.07532	0.036949
A_95_P125952	EB425138	11S globulin isoform 4/cupin family protein	development.storage proteins	3.76678	0.016775
A_95_P248812	EB451263	Embryo-abundant protein, putative	development.unspecified	5.07474	0.005852
A_95_P158067	EH616118	embryo-abundant protein, putative	development.unspecified	4.59479	0.004152
A_95_P178532	TA12272_4097	Embryo-abundant protein, putative	development.unspecified	4.14106	0.01056
A_95_P164857	EH624236	Embryo-abundant protein, putative	development.unspecified	4.03714	0.021078
A_95_P178707	TA12325_4097	Embryogenis abundant protein 5, late	development.late embryogenesis abundant	4.04648	0.003974
A_95_P008196	TA12273_4097	embryonic abundant protein-like	development.unspecified	5.05134	0.0067
A_95_P032886	AF158027	Phospholipase 2A / patatin-like protein 1 (PAT1) mRNA	development.storage proteins	10.3627	0.004267
A_95_P032886	AF158027	Phospholipase 2A / Patatin-like protein 1 related cluster / phospholipase 2A	development.storage proteins	8.57419	0.006787
A_95_P258451	EH619251	Putative embryo-abundant protein	development.unspecified	4.93597	0.004292
A_95_P188352	TA14551_4097	Senescence-associated protein	development.unspecified	2.57874	0.021099
A_95_P126277	EB425538	Senescence-associated protein/TET8 | TET8 (TETRASPANIN8), similar to	development.unspecified	3.37916	0.025052
A_95_P018991	TA14550_4097	Senescence-associated protein-like protein/TET8 | TET8 (TETRASPANIN8)	development.unspecified	2.56685	0.041459
A_95_P230619	FG634435	WD-repeat protein /TTG1 (TRANSPARENT TESTA GLABRA 1)	development.unspecified	2.15348	0.030174
A_95_P001706	EH618917	Yippee-like protein related cluster	cell cycle	106.891	0.009874
A_95_P114147	CV021468	Yippee-like protein related cluster	cecll cycle	48.391	0.00463
		HORMONE METABOLISM total no. 37		max 95 x
A_95_P227954	AB012857	1-aminocyclopropane-1-carboxylate deaminase	hormone metabolism.ethylene.synthesis-degradation.1-aminocyclopropane-1-carboxylate oxidase	56.1028	0.002078
A_95_P157492	EH615541	1-aminocyclopropane-1-carboxylate oxidase 1 (EFE)	hormone metabolism.ethylene.synthesis-degradation	78.43	0.022325
A_95_P227954	AB012857	1-aminocyclopropane-1-carboxylate oxidase, EFE, ethylene forming enzyme	hormone metabolism.ethylene.synthesis-degradation.1-aminocyclopropane-1-carboxylate oxidase	57.9472	0.001738
A_95_P007466	AJ005002	1-aminocyclopropane-1-carboxylate synthase6	hormone metabolism.ethylene.synthesis-degradation.1-aminocyclopropane-1-carboxylate synthase	3.21912	0.007383
A_95_P029796	EB444740	1-aminocyclopropane-1-carboxylic acid oxidase	hormone metabolism.ethylene.synthesis-degradation.1-aminocyclopropane-1-carboxylate oxidase	95.4496	0.018765
A_95_P296793	EB679713	2-oxoglutarate-dependent dioxygenase	hormone metabolism.ethylene.synthesis-degradation	4.34694	0.004152
A_95_P209697	TA19245_4097	2-oxoglutarate-dependent dioxygenase	hormone metabolism.ethylene.synthesis-degradation	2.54912	0.011042
A_95_P084350	BP528995	Auxin efflux carrier family protein	hormone metabolism	2.41719	0.023866
A_95_P182742	TA13291_4097	Auxin-responsive protein, putative	hormone metabolism.auxin.induced-regulated-responsive-activated	12.1538	0.008864
A_95_P182737	TA13290_4097	Auxin-responsive protein, putative	hormone metabolism.auxin.induced-regulated-responsive-activated	6.6807	0.019599
A_95_P160467	EH619170	Auxin-responsive protein, putative / Membrane protein, putative	hormone metabolism.auxin.induced-regulated-responsive-activated	4.57361	0.036371
A_95_P008441	CV019614	Auxin-responsive protein,/Membrane protein, putative	hormone metabolism.auxin.induced-regulated-responsive-activated	4.99332	0.032667
A_95_P185327	TA13887_4097	Auxin-responsive protein,/Membrane protein, putative	hormone metabolism.auxin.induced-regulated-responsive-activated	4.28709	0.016559
A_95_P176167	L03208	Axi 1 protein, auxin independent	hormone metabolism.auxin.induced-regulated-responsive-activated	2.18354	0.021109
A_95_P176167	L03208	Axi 1 protein, auxin independent	hormone metabolism.auxin.induced-regulated-responsive-activated	2.18354	0.019968
A_95_P092958	FG642155	Ethylene induced ER24 (ER24) gene,multiprotein bridging factor protien	hormone metabolism.ethylene.induced-regulated-responsive-activated	28.5747	0.005478
A_95_P092958	FG642155	Ethylene induced ER24 (ER24), multiprotein bridging factor gene	hormone metabolism.ethylene.induced-regulated-responsive-activated	25.8722	0.005289
A_95_P004551	FG642759	Ethylene responsive element binding factor 2	hormone metabolism.ethylene.synthesis-degradation.1-aminocyclopropane-1-carboxylate oxidase	40.4107	0.001712
A_95_P001701	DW004070	Gibberellic acid receptor(GID1)	hormone metabolism.gibberelin.signal transduction	9.36103	0.030192
A_95_P011252	AB125233	Gibberellin 2-oxidase 2	hormone metabolism.gibberelin.synthesis-degradation.GA2 oxidase	4.15064	0.040719
A_95_P154252	EF471118	Gibberellin 2-oxidase 5	hormone metabolism.gibberelin.synthesis-degradation.GA2 oxidase	8.85607	0.008791
A_95_P213767	TA20119_4097	Gibberelling signal transduction	hormone metabolism.gibberelin.signal transduction	5.3765	0.027667
A_95_P286178	FG159680	GID1-like gibberellin receptor (GID1), putative	hormone metabolism	5.5661	0.044605
A_95_P240339	FG139563	Lipoxigenase, low query coverage	hormone metabolism.jasmonate.synthesis-degradation.lipoxygenase	2.76383	0.027275
A_95_P029636	X84040	Lipoxygenase	hormone metabolism.jasmonate.synthesis-degradation.lipoxygenase	4.69134	0.007214
A_95_P095528	BP533230	Lipoxygenase (LOX5)	hormone metabolism.jasmonate.synthesis-degradation.lipoxygenase	7.90811	0.002078
A_95_P030861	AJ344609	Lipoxygenase gene, low query coverage	not assigned.unknown	8.33973	0.001749
A_95_P030861	AJ344609	Lipoxygenase gene, putative, low query coverage	not assigned.unknown	8.57419	0.002279
A_95_P080470	BP528010	Lipoxygenase related cluster	hormone metabolism.jasmonate.synthesis-degradation.lipoxygenase	4.08405	0.014304
A_95_P300068	FG134356	Lipoxygenase, putative	hormone metabolism.jasmonate.synthesis-degradation.lipoxygenase	5.1337	0.007888
A_95_P300068	FG134356	Lipoxygenase, putative	hormone metabolism.jasmonate.synthesis-degradation.lipoxygenase	4.33691	0.018772
A_95_P179597	EB450661	Multiprotein bridging factor 1, putative	hormone metabolism.ethylene.induced-regulated-responsive-activated	2.00463	0.043283
A_95_P266296	EH622600	Multiprotein bridging factor 1a	hormone metabolism.ethylene.induced-regulated-responsive-activated	2.9897	0.013162
A_95_P092958	FG642155	Multiprotein bridging factor ER24 (ER24)	protein binding	31.4866	0.005852
A_95_P227989	DV161403	Ripening-responsive protein, putative	transport.misc	4.41782	0.021163
A_95_P024806	TA13452_4097	Ripening-responsive protein, putative	transport.misc	5.55325	0.021414
A_95_P054931	BP133565	Ripening-responsive protein, putative	transport.misc	4.30695	0.016438
		LIPID METABOLISM & MEMBRANE ASSOCIATED, total no. 41		max 94,1
A_95_P006216	TA14963_4097	Concanavalin A-like lectin/glucanase	not assigned.unknown	7.3956	0.010358
A_95_P221527	TA21838_4097	AIM1 protein	lipid metabolism.lipid degradation.beta-oxidation.multifunctional	4.65893	0.016557
A_95_P200702	EH623849	Anchored to membrane	membrana associated	2.9897	0.04252
A_95_P302173	FG151652	BAX inhibitor motif-containing protein	membrane associated	7.02907	0.00645
A_95_P012976	TA15910_4097	Bax inhibitor	stress.biotic	2.90795	0.031847
A_95_P226969	EB443281	Bax inhibitor	stress.biotic	2.88786	0.02979
A_95_P135927	AF390556	Bax inhibitor 1	stress.biotic	2.56685	0.035105
A_95_P135927	AF390556	Bax inhibitor 1	stress.biotic	2.3511	0.003612
A_95_P096568	BP533679	Derlin-3, protein degradation low query coverage	not assigned.unknown	2.10916	0.04521
A_95_P015191	DV157952	Derlin-3, putative (protein degradation)	mitochondrial electron transport / ATP synthesis.NADH-DH.localisation not clear	2.76383	0.012905
A_95_P137957	EB441679	D-erythro-sphingosine kinase/ diacylglycerol kinase [Arabidopsis thaliana]	lipid metabolism.''exotics'' (steroids, squalene etc).sphingolipids	2.10916	0.049133
A_95_P154062	EB684227	Diacylglycerol acylCoA acyltransferase	lipid metabolism.TAG synthesis	7.01285	0.031166
A_95_P020896	TA17742_4097	Endosomal protein/endomembrane protein 70, putative	not assigned.unknown	3.13109	0.029513
A_95_P290233	DV162350	Enoyl-CoA hydratase / Fatty oxidation complex, alpha subunit FadJ	lipid metabolism.lipid degradation.beta-oxidation.multifunctional	3.8282	0.001823
A_95_P070265	FG142026	Enoyl-CoA hydratase/3-hydroxyacyl-CoA dehydrogenase	lipid metabolism.lipid degradation.beta-oxidation.multifunctional	2.84153	0.036859
A_95_P232389	EB428507	Enoyl-CoA hydratase; Fatty oxidation complex, alpha subunit Fad	lipid metabolism.lipid degradation.beta-oxidation.multifunctional	2.69447	0.030478
A_95_P162502	EH621465	Enoyl-CoA hydratase; Fatty oxidation complex, alpha subunit Fad	lipid metabolism.lipid degradation.beta-oxidation.multifunctional	2.47369	0.018057
A_95_P029151	TA16757_4097	Enoyl-CoA hydratase; Fatty oxidation complex, alpha subunit FadJ	lipid metabolism.lipid degradation.beta-oxidation.multifunctional	3.1456	0.019807
A_95_P191027	TA15141_4097	Enoyl-CoA hydratase; Fatty oxidation complex, alpha subunit FadJ	lipid metabolism.lipid degradation.beta-oxidation.multifunctional	2.90123	0.044116
A_95_P212232	TA19789_4097	Enoyl-CoA hydratase; Fatty oxidation complex, alpha subunit FadJ	lipid metabolism.lipid degradation.beta-oxidation.multifunctional	2.45661	0.01889
A_95_P093638	BP532343	Esterase/lipase/thioesterase family protein/Alpha/beta-hydrolases family protein	membrane associated	2.30804	0.023714
A_95_P115297	DR752050	GDSL-motif lipase, putative	misc.GDSL-motif lipase	11.1838	0.033554
A_95_P214977	TA20383_4097	Hypothetical proteinDUF247	hormone metabolism.ethylene.signal transduction	4.3269	0.033475
A_95_P232734	DW004494	Integral membrane family protein	membrane assiated	11.8214	0.013873
A_95_P304563	FG644435	Lipid transfer protein 1 (LTP1) 14% query coverage only	Lipid metabolism	11.3137	0.005359
A_95_P111007	CV020004	Lipid transfer protein family related cluster, putative	not assigned.unknown	4.28709	0.018818
A_95_P002426	TA12243_4097	Lipid transfer protein, putative	Lipid metabolism	4.47949	0.010226
A_95_P192077	TA15376_4097	Lipid transfer protein/Par allergen	misc.protease inhibitor/seed storage/lipid transfer protein (LTP) family protein	94.1355	0.003193
A_95_P128667	EB428417	Lipid-transfer protein precursor (LTP1)	Libid metabolism	2.36745	0.037476
A_95_P000551	FG640862	Lipid-transfer protein, Putative	Lipid metabolism	4.39745	0.021743
A_95_P025046	BP533776	Long-chain-fatty-acid CoA ligase, putative	lipid metabolism.FA synthesis and FA elongation.long chain fatty acid CoA ligase	2.19872	0.036086
A_95_P212217	TA19786_4097	Malonyl-CoA decarboxylase function containg protein	lipid metabolism.FA synthesis and FA elongation.MCD	3.45815	0.005205
A_95_P255834	FG141853	Membrane protein (poni1 gene), putative	membranae associated	5.22948	0.008869
A_95_P114067	CV021429	Membrane protein /response to oxidative stress, putative	not assigned.unknown	2.12874	0.03811
A_95_P163777	EH622852	Nodule-specific glycine-rich protein 3, low query coverage only	membrane associated	4.39745	0.039588
A_95_P239694	DV159666	Phospholipase A2 precursor	lipid metabolism.lipid degradation.lysophospholipases.phospholipase A2	2	0.022245
A_95_P195992	TA16241_4097	Phospholipase D beta 1 isoform	lipid metabolism.lipid degradation.lysophospholipases.phospholipase D	7.21	0.005467
A_95_P007576	AY138861	Phospholipase D beta 1 isoform	lipid metabolism.lipid degradation.lysophospholipases.phospholipase D	6.71165	0.003542
A_95_P007576	AY138861	Phospholipase D beta 1 isoform	lipid metabolism.lipid degradation.lysophospholipases.phospholipase D	6.40856	0.004952
A_95_P133977	EB435692	Plasma membrane protein	membrane associated	2.10429	0.0035
A_95_P087248	DV162026	Serine C-palmitoyltransferase like protein	lipid metabolism.''exotics'' (steroids, squalene etc).sphingolipids	2.25532	0.032201
		GLUTATHIONE-S-TRANSFERASES total no. 44		max 80,4 x	44
A_95_P177857	EH621190	Glutathione S-transferase	misc.glutathione S transferases	59.5763	0.007214
A_95_P012561	TA15251_4097	Glutathione S-transferase	misc.glutathione S transferases	3.18215	0.033937
A_95_P012561	TA15251_4097	Glutathione S-transferase	misc.glutathione S transferases	2.9828	0.028363
A_95_P249182	EB449855	Glutathione S-transferase	misc.glutathione S transferases	2.71948	0.038052
A_95_P249182	EB449855	Glutathione S-transferase	misc.glutathione S transferases	2.46798	0.033098
A_95_P034858	DV162525	Glutathione S-transferase	misc.glutathione S transferases	6.06287	0.025657
A_95_P291473	EB452065	Glutathione S-transferase	misc.glutathione S transferases	2.49666	0.027263
A_95_P177862	TA12091_4097	Glutathione S-transferase / F3F9.11	misc.glutathione S transferases	5.84283	0.004393
A_95_P233564	BP132538	Glutathione S-transferase / F3F9.11	misc.glutathione S transferases	9.51366	0.046798
A_95_P020491	TA14275_4097	Glutathione S-transferase / F3F9.11	misc.glutathione S transferases	9.02129	0.001468
A_95_P182022	TA13116_4097	Glutathione S-transferase / F3F9.11	misc.glutathione S transferases	5.15748	0.026104
A_95_P027331	TA18754_4097	Glutathione S-transferase / F3F9.11	misc.glutathione S transferases	2.92817	0.033204
A_95_P231884	DV160385	Glutathione S-transferase 12	misc.glutathione S transferases	15.1369	0.018268
A_95_P198448	TA16779_4097	Glutathione S-transferase 12	misc.glutathione S transferases	14.8597	0.020404
A_95_P019837	TA16679_4097	Glutathione S-transferase 12	misc.glutathione S transferases	5.85634	0.008161
A_95_P161767	TA12858_4097	Glutathione S-transferase GST 19	misc.glutathione S transferases	3.86375	0.006269
A_95_P161767	TA12858_4097	Glutathione S-transferase GST 19	misc.glutathione S transferases	3.85483	0.0153
A_95_P002301	D10524	Glutathione S-transferase PARB	misc.glutathione S transferases	6.39377	0.004267
A_95_P034858	DV162525	Glutathione S-transferase T2	misc.glutathione S transferases	5.3765	0.026426
A_95_P034858	DV162525	Glutathione S-transferase T2, putative	misc.glutathione S transferases	25.753	0.002988
A_95_P034858	DV162525	Glutathione S-transferase T2, putative	misc.glutathione S transferases	8.28212	0.015298
A_95_P180922	DV999163	Glutathione S-transferase T4, putative	misc.glutathione S transferases	5.4768	0.015805
A_95_P248862	X64399	Glutathione S-Transferase TAU 19	misc.glutathione S transferases	5.55325	0.027797
A_95_P126382	DV999635	Glutathione S-transferase, class-phi	misc.glutathione S transferases	2.2868	0.010676
A_95_P178207	TA12181_4097	Glutathione S-transferase, class-phi; n=1; Solanum commersonii|Rep: Glutathione S-transferase, class-phi - Solanum commersonii (Commerson's wild potato)	misc.glutathione S transferases	2.03731	0.030747
A_95_P248862	X64399	Glutathione S-transferase, C-terminal domain	misc.glutathione S transferases	5.78908	0.018271
A_95_P163312	EH622305	Glutathione S-transferase, C-terminal domain	misc.glutathione S transferases	5.14558	0.01898
A_95_P196918	EH616755	Glutathione S-transferase, propable	misc.glutathione S transferases	44.735	0.001513
A_95_P203612	DW001704	Glutathione S-transferase, putative	#N/A	53.3223	0.001738
A_95_P203612	DW001704	Glutathione S-transferase, putative	misc.glutathione S transferases	27.6013	0.002248
A_95_P178192	TA12178_4097	Glutathione S-transferase, putative	misc.glutathione S transferases	2.45661	0.014304
A_95_P234264	DV999602	Glutathione s-transferase, putative	misc.glutathione S transferases	2.19872	0.005711
A_95_P184017	TA13591_4097	Glutathione s-transferase, putative, migrosomal, MAPEG family	misc.glutathione S transferases	2.1386	0.028182
A_95_P187112	TA14274_4097	Glutathione S-transferase; putative	misc.glutathione S transferases	32.3718	0.001976
A_95_P159067	EH617014	Glutathione-S-Transferase	misc.glutathione S transferases	80.4489	0.001468
A_95_P013961	TA12394_4097	Glutathione-S-transferase	misc.glutathione S transferases	60.5477	0.002114
A_95_P248322	DV160816	Glutathione-S-transferase	misc.glutathione S transferases	5.00487	0.03402
A_95_P027296	TA16681_4097	Glutathione-S-transferase	misc.glutathione S transferases	4.63746	0.01128
A_95_P018851	BQ843216	Glutathione-S-Transferase_C-like	misc.glutathione S transferases	20.6776	0.013448
A_95_P161997	EH620702	Glutathione-S-Transfrase C-like	misc.glutathione S transferases	3.05958	0.026555
A_95_P015741	TA13590_4097	MAPEG (Membrane Associated Proteins in Eicosanoid and Glutathione metabolism)	misc.glutathione S transferases	2.41162	0.028377
A_95_P015741	TA13590_4097	MAPEG (Membrane Associated Proteins in Eicosanoid and Glutathione metabolism).	misc.glutathione S transferases	2.52567	0.019126
A_95_P017046	M29274	Probable glutathione S-transferase	misc.glutathione S transferases	11.2615	0.00181
A_95_P002356	TA13893_4097	Probable glutathione-S-transferase	misc.glutathione S transferases	10.9536	0.005622
		STRESS ABIOTIC total no. 41		MAX 73 X
A_95_P102027	TA14083_4097	B2 protein	stress.abiotic.touch/wounding	4.16986	0.016775
A_95_P102027	TA14083_4097	DCD Development and cell death domain containg protein	stress.abiotic.touch/wounding	5.07474	0.011099
A_95_P005411	TA13524_4097	Development and cell death domain	stress.abiotic.touch/wounding	6.48302	0.018789
A_95_P237224	FG640977	DNAJ heat shock N-terminal domain-containing protein	stress.abiotic.heat	4.60542	0.004292
A_95_P209237	TA19146_4097	Chaperone protein dnaJ-like protein	protein.folding	2.75108	0.041897
A_95_P138432	EB442203	Chaperone protein dnaJ-related	protein.folding	2.35653	0.028744
A_95_P237224	FG640977	DNAJ heat shock N-terminal domain-containing protein	stress.abiotic.heat	3.73213	0.013041
A_95_P024506	TA11806_4097	DnaJ homolog	stress.abiotic.heat	2.07532	0.00869
A_95_P184007	TA13589_4097	Endoplasmin homolog precursor	stress.abiotic.heat	3.55537	0.021904
A_95_P183997	TA13587_4097	Endoplasmin homolog precursor	stress.abiotic.heat	2.8481	0.035542
A_95_P286893	EB678541	Fiber protein Fb2/HRB1 (HYPERSENSITIVE TO RED AND BLUE)	stress.abiotic.drought/salt	2.92817	0.011042
A_95_P258416	EB438145	Heat schok protein 17.9	stress.abiotic.heat	2.1785	0.036164
A_95_P016346	TA13728_4097	Heat shock cognate 70 kDa protein	stress.abiotic.heat	4.01853	0.046009
A_95_P015951	TA15761_4097	Heat shock factor	stress.abiotic.heat	5.22948	0.04151
A_95_P238019	AB014483	Heat shock factor	stress.abiotic.heat	5.20537	0.047235
A_95_P193862	TA15762_4097	Heat shock factor	stress.abiotic.heat	4.2772	0.042364
A_95_P217077	AB014484	Heat shock factor	stress.abiotic.heat	3.63847	0.017312
A_95_P012171	EB447760	Heat shock factor (HSF4 )	stress.abiotic.heat	4.52108	0.038052
A_95_P014536	X63195	Heat shock protein 82	stress.abiotic.heat	3.03845	0.013576
A_95_P226425	EB437833	Heat shock protein 82	stress.abiotic.heat	2.97592	0.007888
A_95_P190677	TA15066_4097	Heat shock protein 82	stress.abiotic.heat	2.04202	0.024418
A_95_P193137	TA15606_4097	heat shock protein binding	stress.abiotic.heat	5.09824	0.010644
A_95_P246952	EB426347	Heat shock protein, small, mithocondrial	stress.abiotic.heat	4.51064	0.011894
A_95_P179487	TA12519_4097	Heat shock protein, small, mitochondrial	stress.abiotic.heat	7.06162	0.01015
A_95_P010626	TA12520_4097	Heat shock protein, small, mitochondrial (HSP23.5-M)	stress.abiotic.heat	3.87268	0.0153
A_95_P115177	DQ460141	Heat shock transcription factor, Putative	stress.abiotic.heat	6.58873	0.026891
A_95_P182292	TA13179_4097	Heat stress transcription factor B-3	stress.abiotic.heat	3.85483	0.012256
A_95_P164547	EH623791	IGN1/ ITN1 (INCREASED TOLERANCE TO NACL)	cell.organisation	2.25012	0.047111
A_95_P008446	X60057	Luminal-binding protein 4 precursor	stress.abiotic.heat	6.72717	0.036332
A_95_P008446	X60057	Luminal-binding protein 4 precursor	stress.abiotic.heat	6.55835	0.039357
A_95_P185067	EH616857	Metal ion binding protein, putative	stress.abiotic	73.5167	0.001543
A_95_P185067	EH616857	Metal ion binding protein, putative	stress.biotic	46.9591	0.001543
A_95_P023576	EB425704	Methyltransferase PMT11/dehydration-responsive protein-related , putative	stress.abiotic.drought/salt	2.06098	0.031395
A_95_P176202	X65700	Osmotin precursor	stress.abiotic	13.5167	0.033469
A_95_P242477	EH619827	Putative heat shock factor	stress.abiotic.heat	7.98154	0.018274
A_95_P028416	TA12849_4097	response to oxidative stress	stress.abiotic	11.0298	0.005852
A_95_P121357	DW001395	response to oxidative stress	stress.abiotic	11.0043	0.004422
A_95_P028416	TA12849_4097	response to oxidative stress	stress.abiotic	10.8278	0.008476
A_95_P247207	EH622095	response to oxidative stress	stress.abiotic	10.5561	0.011142
A_95_P003426	DW000536	Salt responsive protein 2 (SRG2)	stres.abiotic	9.91766	0.030747
A_95_P242052	AJ718945	SRC2 protein, similarity to	stress.abiotic.cold	2.71321	0.024363
		NUCLEOTIDE BINDING AND PROCESSING PROTEINS, total no. 33		max 70,4 x
A_95_P302048	FG644764	3'(2'),5'-bisphosphate nucleotidase (SAL1) low similarity	misc.	3.30198	0.02956
A_95_P214997	TA20387_4097	AAA ATPase	protein.degradation.AAA type	23.6429	0.005107
A_95_P235189	EB440421	AAA ATPase	protein.degradation.AAA type	7.49884	0.008864
A_95_P259821	EH613832	AAA ATPase	protein.degradation.AAA type	5.84283	0.012896
A_95_P210187	TA19345_4097	AAA ATPase	protein.degradation.AAA type	3.45815	0.018361
A_95_P252689	EH622525	AAA ATPase, putative	protein.degradation.AAA type	19.6983	0.004805
A_95_P221117	EH623811	AAA ATPase/ BCS1 (CYTOCHROME BC1 SYNTHESIS)	protein.degradation.AAA type	3.47417	0.014794
A_95_P198587	TA16811_4097	AAA ATPase; Putative	protein.degradation.AAA type	70.3592	0.003522
A_95_P124308	DW004161	AAA-ATPase 1, ATPase protein, AATP1 , putative	protein.degradation.AAA type	13.6107	0.023064
A_95_P153502	EB683753	AAA-type ATPase family protein, Putative	protein.degradation.AAA type	58.892	0.005478
A_95_P026911	TC11716	AAA-type ATPase, putative	protein degradation, AAA type	40.039	0.005478
A_95_P213102	TA19977_4097	AAA-type ATPase, putative	protein.degradation.AAA type	3.07375	0.029658
A_95_P211037	TA19525_4097	ASC1 protein, G-protein beta subunit , putative	signalling.G-proteins	4.3269	0.02463
A_95_P310088	FG134995	ATP binding protein putative	protein.degradation.AAA type	9.08404	0.006515
A_95_P202127	EH619743	ATP binding protein, putative	not assigned.unknown	5.68305	0.016104
A_95_P256659	FG136162	ATP binding protein, putative	#N/A	2.37841	0.027997
A_95_P210237	DW004389	ATP binding protein, putative	protein.postranslational modification	2.04202	0.040711
A_95_P283553	FG143344	ATP binding protein, putative, low query coverage	protein.degradation.AAA type	3.91768	0.028667
A_95_P133147	EB434377	ATP binding protein/ leucine-rich repeat family protein, putative	signalling.receptor kinases.leucine rich repeat XI	4.46915	0.01998
A_95_P240449	AB174847	ATPase related cluster/ AATP1 (AAA-ATPase 1), putative	protein.degradation.AAA type	4.86801	0.045007
A_95_P270286	AM814068	GTP binding protein RAP (RAP) , putative	GTP binding	2.4909	0.039201
A_95_P299523	FG635487	GTP-binding protein alpha subunit, gna, putative	GTP binding	3.45815	0.021641
A_95_P190092	AF249743	Guanine nucleotide-binding protein subunit beta 1/AGB1 (GTP BINDING PROTEIN BETA 1)	signalling.G-proteins	2.2868	0.020334
A_95_P029471	AF205130	Guanylate kinase	nucleotide metabolism.phosphotransfer and pyrophosphatases.guanylate kinase	2.25012	0.00606
A_95_P029471	AF205130	Guanylate kinase	nucleotide metabolism.phosphotransfer and pyrophosphatases.guanylate kinase	2.20891	0.0092
A_95_P012771	TA12291_4097	Nucleotide sugar epimerase	cell wall.precursor synthesis.GAE	2.57279	0.033469
A_95_P132132	EB432582	Phosphatidylinositol transfer protein alpha isoform, putative, low query coverage	not assigned.unknown	3.68075	0.016581
A_95_P192312	TA15425_4097	Ras-related protein Rab5	signalling.G-proteins	2	0.015763
A_95_P192312	TA15425_4097	Ras-related protein Rab5	signalling.G-proteins	2	0.015763
A_95_P196927	TA16450_4097	Small G protein family protein	signalling.G-proteins	2.61474	0.042575
A_95_P210982	TA19513_4097	Small GTP-binding protein/RAB1C	signalling.G-proteins	3.25653	0.025051
		CELL WALL RELATED, total no. 26		max 65,6 x
A_95_P225152	EB445473	Hydroxyproline-rich glycoprotein , low query coverage only	not assigned.unknown	6.54322	0.006345
A_95_P293908	EB438574	Hydroxyproline-rich glycoprotein family protein	not assigned.unknown	2.8219	0.036468
A_95_P306088	FG172299	Acetylglucosaminyltransferase, putative	cell wall	3.24901	0.036468
A_95_P214512	TA20278_4097	Beta 1,4 N-acetylglucosaminyltransferase	cell wall	2.96905	0.028363
A_95_P109447	EH620863	Cell wall protein	cell wall	3.34035	0.022425
A_95_P164682	TA11772_4097	Cell wall protein	cell wall	7.04533	0.018361
A_95_P176782	TA11769_4097	Cell wall protein	cell wall	8.81524	0.015564
A_95_P109447	EH620863	Cell wall protein, cluster	cell wall	17.1484	0.017966
A_95_P223662	TA22301_4097	Expansin-like B1 precursor	cell wall.modification	6.26219	0.036312
A_95_P164692	TA12664_4097	Glucan endo-1,3-beta-glucosidase	cell wall	11.5782	0.029247
A_95_P164712	EH624023	Glucan endo-1,3-beta-glucosidase	cell wall	12.6699	0.02658
A_95_P175891	EH666192	Glucan endo-1,3-beta-glucosidase	cell wall	7.9264	0.01964
A_95_P001721	M20618	Glucan endo-1,3-beta-glucosidase, basic vacuolar isoform	misc.beta 1,3 glucan hydrolases.glucan endo-1,3-beta-glucosidase	28.443	0.033824
A_95_P001721	M20618	Glucan endo-1,3-beta-glucosidase, basic vacuolar isoform	misc.beta 1,3 glucan hydrolases.glucan endo-1,3-beta-glucosidase	28.1813	0.045498
A_95_P007726	X54456	Glucan endo-1,3-beta-glucosidase,acidic isoform PR-Q' precursor	misc.beta 1,3 glucan hydrolases.glucan endo-1,3-beta-glucosidase	65.6474	0.007214
A_95_P123882	FG148712	Pectin methylesterase inhibitor family protein, putative	Cell wall/pectin methylesterase inhibitor family protein	2.32947	0.023064
A_95_P161932	EH620508	PME unhibitor, DC1 domain-containing protein	cell wall, PME inhibitor	19.6529	0.002078
A_95_P249317	U91924	S-adenosylmethionine decarboxylase proenzyme	#N/A	2.66352	0.041089
A_95_P164842	EH624221	Xyloglucan endotransglucosylase-hydrolase XTH3	cell wall.modification	3.59668	0.014302
A_95_P180217	EH623866	Xyloglucan endotransglucosylase-hydrolase XTH3	cell wall.modification	5.1337	0.043578
A_95_P180217	EH623866	Xyloglucan endotransglucosylase-hydrolase XTH3 / Expansin-like B1	cell wall.modification	5.4768	0.042394
A_95_P112337	CV020629	Xyloglucan endotransglucosylase-hydrolase XTH3 related	cell wall.modification	2.57279	0.028456
A_95_P117607	EB450887	Xyloglucan endotransglucosylase-hydrolase XTH5	cell wall.modification	7.3956	0.036949
A_95_P117607	EB450887	Xyloglucan endotransglucosylase-hydrolase XTH5	cell wall.modification	6.74273	0.039534
A_95_P117607	EB450887	Xyloglucan endotransglucosylase-hydrolase XTH5	cell wall.modification	6.66529	0.035904
A_95_P146182	EB450152	Xyloglucan endotransglycosylase	cell wall.modification	14.0257	0.024308
A_95_P167971	EB439337	Xyloglucan endo-transglycosylase precursor ( XTR7)	cell wall.modification	2.91467	0.027667
		CYTOCHROME P450 total no. 21		max 62,9 x
A_95_P002736	DQ350340	CYP71D49v2/ cytochrome P450 71D7, putative	misc.misc2	2.08975	0.048172
A_95_P193832	DQ350327	CYP92B2v2 / CYP75B1, flavonoid 3'-monooxygenase/ oxygen binding	misc.cytochrome P450	21.9579	0.005852
A_95_P186802	DQ350318	Cytochrome 450 family protein	misc.cytochrome P450	2.9828	0.032202
A_95_P196247	DQ350362	Cytochrome P450	misc.misc2	62.9732	0.009158
A_95_P214922	EH623350	Cytochrome P450	misc.cytochrome P450	5.61778	0.008864
A_95_P006776	AB006654	Cytochrome P450	misc.cytochrome P450	2.66352	0.037112
A_95_P199042	TA16907_4097	Cytochrome P450	misc.cytochrome P450	2.01391	0.016144
A_95_P255204	DQ350356	Cytochrome P450 71A9 / CYP71AH2	misc.misc2	3.6217	0.009392
A_95_P154977	EG649853	Cytochrome P450 71D10 / CYP71AT2v2	misc.cytochrome P450	4.22807	0.048189
A_95_P218577	TA21208_4097	Cytochrome P450 71D8	misc.misc2	7.46426	0.007888
A_95_P193607	DQ350338	Cytochrome P450 71D8 / CYP71D48v1	misc.misc2	3.06666	0.016218
A_95_P193602	DQ350335	Cytochrome P450 71D8 / CYP71D48v1	misc.misc2	2.75745	0.016775
A_95_P192137	DQ350346	Cytochrome P450 71D8 / CYP71D51v3 / electron carrier/ heme binding / iron ion binding / monooxygenase/ oxygen binding	misc.cytochrome P450	10.6787	0.022284
A_95_P198077	DQ350332	Cytochrome P450 72A1 / CYP72A53v2	misc.cytochrome P450	9.84916	0.009392
A_95_P187892	TA14451_4097	Cytochrome P450 72A1 / CYP72A55v2	misc.cytochrome P450	3.8282	0.014114
A_95_P196677	DQ350322	Cytochrome P450/flavonoid 3-monooxygenase, putative	misc.cytochrome P450	24.5333	0.004961
A_95_P015601	AF368377	Cytochrome P450; Elicitor-inducible / CYP71B34	misc.misc2	17.1088	0.009259
A_95_P191682	AF092915	Cytochrome P450-dependent fatty acid hydroxylase	misc.cytochrome P450	39.1245	0.005359
A_95_P160437	EH619120	Cytochrome P450-dependent fatty acid hydroxylase / CYP94D2; electron carrier/ heme binding / iron ion binding / monooxygenase/ oxygen binding	misc.cytochrome P450	14.2544	0.010644
A_95_P154587	EG649658	Cytochrome p450-like protein	misc.cytochrome P450	6.24774	0.010916
A_95_P069245	BP137331	Cytochrome p450-like protein related cluster	misc.cytochrome P450	5.86989	0.008476
		AMINO ACID AND SUGAR METABOLISM, total no.. 138		max 424x	138
A_95_P000456	FG160205	2-oxoglutarate/malate carrier protein, mitochondrial/ UCP5 (UNCOUPLING PROTEIN 5), putative	mitochondrial electron transport / ATP synthesis.uncoupling protein	2.57279	0.045706
A_95_P236554	BP131676	2-oxoglutarate-dependent dioxygenase	#N/A	2.86129	0.022176
A_95_P135127	EB438397	3-ketoacyl-CoA thiolase 5	amino acid metabolism.degradation.branched-chain group.shared	2.20381	0.006345
A_95_P026051	TA14595_4097	6-phosphogluconate dehydrogenase, putative; 13029-14489; n=1; Arabidopsis thaliana|Rep: 6-phosphogluconate dehydrogenase, putative; 13029-14489 - Arabidopsis thaliana (Mouse-ear cress)...	OPP.oxidative PP.6-phosphogluconate dehydrogenase	2.1785	0.007171
A_95_P026051	TA14595_4097	6-phosphogluconate dehydrogenase, putative; 13029-14489; n=1; Arabidopsis thaliana|Rep: 6-phosphogluconate dehydrogenase, putative; 13029-14489 - Arabidopsis thaliana (Mouse-ear cress)...	OPP.oxidative PP.6-phosphogluconate dehydrogenase	2.16845	0.018834
A_95_P160067	EH618687	Acetoacetyl-CoA thiolase	amino acid metabolism.degradation.branched-chain group.shared	3.37916	0.006076
A_95_P196532	TA16359_4097	Acetyl-CoA C-acyltransferase	amino acid metabolism.degradation.branched-chain group.shared	6.43824	0.005852
A_95_P247317	EB677935	Aconitase	TCA / org. transformation.TCA.aconitase	2.14355	0.035544
A_95_P009086	TA13860_4097	Aconitase	TCA / org. transformation.TCA.aconitase	2	0.01537
A_95_P108662	CV018941	Alanine acetyl transferase-like protein	misc.amino acid metabolism	17.5898	0.004259
A_95_P125192	DW004988	Alanine aminotransferase	amino acid metabolism.synthesis.central amino acid metabolism.alanine.alanine aminotransferase	2.20891	0.009259
A_95_P024616	TA13879_4097	Alanine-glyoxylate aminotransferase, putative	amino acid metabolism.synthesis.central amino acid metabolism.alanine.alanine-glyoxylate aminotransferase	2.94173	0.0153
A_95_P265461	EH622629	Alanine-glyoxylate aminotransferase, putative	amino acid metabolism.synthesis.central amino acid metabolism.alanine.alanine-glyoxylate aminotransferase	2.31338	0.029271
A_95_P022621	EB681352	Alanine-glyoxylate aminotransferase, putative	amino acid metabolism.synthesis.central amino acid metabolism.alanine.alanine-glyoxylate aminotransferase	2.13366	0.033824
A_95_P203282	TA17821_4097	Alcohol dehydrogenase	misc.short chain dehydrogenase/reductase (SDR)	24.9333	0.015258
A_95_P201977	TA17535_4097	Aldehyde dehydrogenase	fermentation.aldehyde dehydrogenase	4.55252	0.002019
A_95_P162182	EH621050	Aldose-1-epimerase-like protein	minor CHO metabolism.others	3.6978	0.012952
A_95_P231584	AB036735	Allyl alcohol dehydrogenase	#N/A	2.88119	0.048651
A_95_P128197	EB427724	Alpha amylase	major CHO metabolism.degradation.starch.starch cleavage	23.2636	0.005359
A_95_P205832	EH619103	Anthocyanidin 3-O-glucosyltransferase/UDP-GLUCOSYL TRANSFERASE 73C1	misc.UDP glucosyl and glucoronyl transferases	11.6587	0.042482
A_95_P082265	BP528469	Ascorbate oxidase related cluster	misc.oxidases	12.3519	0.00181
A_95_P017821	U15933	Ascorbate peroxidase	redox.ascorbate and glutathione.ascorbate	2.54324	0.021138
A_95_P007821	AJ633017	Ascorbate peroxidase (APX)	peroxidase. Ascorbate	2.47369	0.024546
A_95_P095003	BP532974	AX110P related cluster/ Oxidoreductase family protein	misc.oxidases - copper, flavone etc.	2.33486	0.03151
A_95_P267841	DV162243	Beta-amylase PCT-BMYI	major CHO metabolism.degradation.starch.starch cleavage.beta amylase	3.89962	0.029263
A_95_P238509	AB055500	Beta-fructosidase related /cell wall invertase 4	major CHO metabolism.degradation.sucrose.invertases.cell wall	4.19887	0.035865
A_95_P151932	EB682194	Branched-chain amino acid aminotransferase, low query coverage	mic.amino acid related	5.02805	0.011778
A_95_P192907	TA15556_4097	C2 domain-containing protein	amino acid metabolism.synthesis.aromatic aa.tryptophan	2.61474	0.036371
A_95_P040791	BP129923	Calcineurin-like phosphoesterase family protein, putative	misc.calcineurin-like phosphoesterase family protein	2.22427	0.008864
A_95_P199417	TA16989_4097	Carbonic anhydrase	TCA / org. transformation.carbonic anhydrases	7.3615	0.013061
A_95_P192207	TA15402_4097	Chloroplastic quinone-oxidoreductase, putative	misc.oxidases - copper, flavone etc.	27.4107	0.005478
A_95_P253514	EH622465	Chloroplastic quinone-oxidoreductase, putative	misc.oxidases - copper, flavone etc.	16.7955	0.005077
A_95_P183602	TA13496_4097	Cystathionine gamma-synthase isoform 2	amino acid metabolism.synthesis.aspartate family.methionine.cystathionine gamma-synthase	2.09459	0.022865
A_95_P031441	EB442855	Cytosolic aldehyde dehydrogenase	fermentation.aldehyde dehydrogenase	4.02782	0.021078
A_95_P010006	TA11931_4097	Cytosolic ascorbate peroxidase	redox.ascorbate and glutathione.ascorbate	2.9897	0.010269
A_95_P007876	D85912	Cytosolic ascorbate peroxidase	redox.ascorbate and glutathione.ascorbate	2.59668	0.022812
A_95_P007876	D85912	Cytosolic ascorbate peroxidase	redox.ascorbate and glutathione.ascorbate	2.47369	0.02129
A_95_P259091	EH620976	Decarboxylase, putative	decarboxylase	3.46615	0.008869
A_95_P307698	FG639175	Desacetoxyvindoline 4-hydroxylase, putative	#N/A	6.04887	0.019599
A_95_P227724	FG159935	Disulfide isomerase (PDI)	redox.thioredoxin	3.05252	0.035803
A_95_P097848	BP534228	Disulfide isomerase (PDI-LIKE 1-1) related cluster	redox.thioredoxin	3.73213	0.032201
A_95_P037028	BP128892	Electron transfer flavoprotein beta-subunit, putative	mitochondrial electron transport / ATP synthesis.electron transfer flavoprotein	2.10916	0.026466
A_95_P230214	EB679403	Electron transporter, putative	redox.glutaredoxins	2.78949	0.036736
A_95_P176942	TA11832_4097	Enolase	glycolysis.cytosolic branch.enolase	4.7349	0.026057
A_95_P176942	TA11832_4097	Enolase	glycolysis.cytosolic branch.enolase	3.4822	0.0285
A_95_P153662	EB683882	Exostoses/glycosyltransferase family protein 47, putative	misc.UDP glucosyl and glucoronyl transferases	7.32756	0.01142
A_95_P303283	FG168014	Extracellular invertase Nin88 gene	major CHO metabolism.degradation.starch.starch cleavage	5.00487	0.003396
A_95_P288828	DW000926	FAD-dependent pyridine nucleotide-disulphide oxidoreductase/NADH dehydrogenase	mitochondrial electron transport / ATP synthesis.NADH-DH.type II.external	5.46416	0.00495
A_95_P026061	TA12472_4097	Ferritin-1, chloroplast precursor	metal handling.binding, chelation and storage	3.4822	0.04521
A_95_P028071	TA14479_4097	Ferrochelatase-2, chloroplast precursor	tetrapyrrole synthesis.ferrochelatase	4.05584	0.002515
A_95_P028071	TA14479_4097	Ferrochelatase-2, chloroplast precursor	tetrapyrrole synthesis.ferrochelatase	2.86791	0.016631
A_95_P177782	TA12071_4097	Formate dehydrogenase	C1-metabolism	2.41719	0.045498
A_95_P016916	TA12069_4097	Formate dehydrogenase	C1-metabolism	2.34026	0.025144
A_95_P283473	EB683859	GCN5-related N-acetyltransferase	misc.GCN5-related N-acetyltransferase	16	0.005852
A_95_P019436	EB683482	GCN5-related N-acetyltransferase	misc.GCN5-related N-acetyltransferase	13.4543	0.005478
A_95_P271356	FG638861	Glucosyltransferase GT4	misc.UDP glucosyl and glucoronyl transferases	2.95536	0.017745
A_95_P271356	FG638861	Glucosyltransferase GT4	misc.UDP glucosyl and glucoronyl transferases	2.80241	0.015943
A_95_P001896	AB176522	Glucosyltransferase NTGT4 related cluster/UGT73C2 (UDP-glucosyl transferase 73C2)	misc.UDP glucosyl and glucoronyl transferases	2.6087	0.042855
A_95_P041101	BP130007	Glucosyltransferase, putative	misc.UDP glucosyl and glucoronyl transferases	7.94474	0.020343
A_95_P207657	TA18788_4097	Glucosyltransferase, Putative	misc.UDP glucosyl and glucoronyl transferases	6.32033	0.036085
A_95_P163912	EH622968	Glutamate decarboxylase isozyme 3	amino acid metabolism.synthesis.central amino acid metabolism.GABA.Glutamate decarboxylase	2.25012	0.041657
A_95_P017481	CV017917	Glutathione peroxidase-like protein, partial	not assigned.unknown	6.19026	0.0157
A_95_P062880	BP135633	Glycerophosphodiesterase-like protein, low query coverage	not assigned.unknown	3.38698	0.045787
A_95_P156062	EG650390	Glycosyltransferase family 14 protein / Acetylglucosaminyltransferase	misc.UDP glucosyl and glucoronyl transferases	4.34694	0.026097
A_95_P022641	TA16461_4097	Glycosyltransferase family protein 47	misc.UDP glucosyl and glucoronyl transferases	7.17676	0.010243
A_95_P235399	DV999179	Glycosyltransferase family protein 47, putative	misc.UDP glucosyl and glucoronyl transferases	5.78908	0.014431
A_95_P151992	EB682259	Glycosyltransferase family protein 47/intrinsic endoplasmic reticulum membrane protein	misc.UDP glucosyl and glucoronyl transferases	5.07474	0.013564
A_95_P161927	EH620489	Glycosyltransferase, putative	misc.UDP glucosyl and glucoronyl transferases	2.18859	0.049258
A_95_P152637	EB682969	Glycosyltransferase, putative	misc.UDP glucosyl and glucoronyl transferases	2.06575	0.02867
A_95_P192937	TA15563_4097	L-lactate dehydrogenase	fermentation.LDH	6.29119	0.012952
A_95_P021466	EB445883	L-lactate dehydrogenase	fermentation.LDH	6.29119	0.010684
A_95_P158992	EH616881	L-lactate dehydrogenase	fermentation.LDH	6.04887	0.016775
A_95_P021466	EB445883	L-lactate dehydrogenase	fermentation.LDH	4.74585	0.013124
A_95_P193052	DQ460094	Lysine ketoglutarate reductase trans-splicing related 1	not assigned.unknown	4.8121	0.007925
A_95_P158937	EH616810	Lysine ketoglutarate reductase trans-splicing related 1 (LOC100283597)	not assigned.unknown	5.81589	0.010007
A_95_P162202	EH621096	Malate dehydrogenase precursor, mitochondrial (mmdh), low query coverage	dehydrogenase	4.37717	0.046004
A_95_P028731	BP532761	methionine-s-oxide reductase	not assigned.unknown	2.88786	0.049225
A_95_P225712	EB440557	Monooxygenase MO3	misc.oxidases - copper, flavone etc.	3.605	0.014258
A_95_P203277	DV162504	NAD kinase 1, propable / NAD+ kinase/ NADH kinase/ calmodulin binding	Co-factor and vitamine metabolism	2.27626	0.01056
A_95_P097858	BP534230	NADH dehydrogenase, putative	mitochondrial electron transport / ATP synthesis.NADH-DH.type II.external	7.12719	0.00672
A_95_P148707	EB678167	NADP binding domain containing/oxidoreductase family protein	misc.oxidases - copper, flavone etc.	2.36199	0.038371
A_95_P199292	TA16964_4097	Oxalyl-CoA decarboxylase / 2-hydroxyphytanoyl-CoA lyase	amino acid metabolism.synthesis.branched chain group.common	2.17347	0.03324
A_95_P161342	EH620089	Oxidoreductase, zinc-binding dehydrogenase family protein	misc.oxidases - copper, flavone etc.	28.5747	0.002475
A_95_P147527	EB452002	Pantothenate kinase family protein, partially similar	Co-factor and vitamine metabolism.pantothenate.pantothenate kinase (PANK)	2.30804	0.026386
A_95_P111167	CV020080	Partially similar to pantothenate kinase family protein related cluster	Co-factor and vitamine metabolism.pantothenate.pantothenate kinase (PANK)	2.43964	0.022354
A_95_P016471	DW003925	Peroxidase	misc.peroxidases	14.4868	0.006919
A_95_P188977	AB044154	Peroxidase	misc.peroxidases	13.4543	0.010358
A_95_P158977	EH616867	Peroxidase	misc.peroxidases	11.9312	0.013096
A_95_P004536	FG164960	Peroxidase	misc.peroxidases	11.7669	0.008843
A_95_P016471	DW003925	Peroxidase	misc.peroxidases	10.0097	0.010125
A_95_P178307	TA12208_4097	Peroxidase	not assigned.unknown	3.605	0.033407
A_95_P311663	FG143852	peroxidase 2, putative	#N/A	3.79298	0.010644
A_95_P178312	AB178953	Peroxidase related cluster	misc.peroxidases	10.6541	0.014497
A_95_P016471	DW003925	Peroxidase, putative	#N/A	8.91767	0.010269
A_95_P016471	DW003925	peroxidase, putative	#N/A	8.33973	0.007738
A_95_P224817	EB683358	Peroxidase, putative	misc.peroxidases	5.29024	0.005498
A_95_P001761	U32644	Phenylpropanoid:glucosyltransferase 1	misc.UDP glucosyl and glucoronyl transferases	10.9789	0.001391
A_95_P156677	EH614564	Phosphatidylinositol transfer protein	transfer.sugar	4.16024	0.01056
A_95_P001276	EH623494	Phosphoglycerate mutase	not assigned.unknown	6.71165	0.002019
A_95_P160002	EH618634	Phosphoglycerate mutase family	glycolysis.cytosolic branch.phosphoglycerate mutase	8.24394	0.015564
A_95_P101443	CN498832	Phosphoglycerate/bisphosphoglycerate mutase family protein, putative	glycolysis.cytosolic branch.phosphoglycerate mutase	3.4822	0.034651
A_95_P031826	TA16803_4097	Phosphoglyserate mutase	not assigned.unknown	7.72749	0.002456
A_95_P206297	TA18483_4097	Prolyl 4-hydroxylase	misc.oxidases - copper, flavone etc.	2.11404	0.028535
A_95_P128262	EB427781	Prolyl 4-hydroxylase, putative/ oxidoreductase, 2OG-Fe(II) oxygenase family protein	misc.oxidases - copper, flavone etc.	2.86791	0.039886
A_95_P129632	EB429597	Prolyl 4-hydroxylase/oxidoreductase, 2OG-Fe(II) oxygenase family protein	misc.oxidases - copper, flavone etc.	2.8481	0.005917
A_95_P193057	TA15589_4097	Protein lysine ketoglutarate reductase trans-splicing related 1	not assigned.unknown	2.82843	0.00645
A_95_P077540	BP527275	Pyridine nucleotide-disulphide oxidoreductase related cluster, putative	misc.oxidases - copper, flavone etc.	2.38392	0.008864
A_95_P252979	EH617697	Pyridine nucleotide-disulphide oxidoreductase, putative	oxidoreductase related	2.33486	0.008847
A_95_P015376	TA15967_4097	Pyruvate decarboxylase	fermentation.PDC	10.4831	0.01249
A_95_P006326	TA15957_4097	Pyruvate decarboxylase	fermentation.PDC	4.72397	0.021078
A_95_P021756	DV157791	Pyruvate decarboxylase	amino acid metabolism.synthesis.branched chain group.common	2.41162	0.022871
A_95_P192132	TA15387_4097	Pyruvate kinase, putative	glycolysis.unclear/dually targeted.pyruvate kinase (PK)	2.18859	0.03608
A_95_P014226	TA11926_4097	S-adenosylmethionine decarboxylase proenzyme	polyamine metabolism.synthesis.SAM decarboxylase	2.80889	0.042855
A_95_P008576	TA14240_4097	Short chain alcohol dehydrogenase	misc.short chain dehydrogenase/reductase (SDR)	3.4822	0.046945
A_95_P255824	EH616796	Short chain alcohol dehydrogenase, putative	misc.short chain dehydrogenase/reductase (SDR)	4.66971	0.044938
A_95_P005801	TA18251_4097	Short chain dehydrogenase	misc.short chain dehydrogenase/reductase (SDR)	2.92817	0.037112
A_95_P207102	EB683951	Sucrolytic enzyme/ferredoxin homolog, low query coverage	major CHO metabolism.degradation.starch.starch cleavage.beta amylase	2.92817	0.019726
A_95_P027306	BP135083	Thiol oxidoreductase related cluster	misc.oxidases - copper, flavone etc.	4.10296	0.028363
A_95_P108277	CV018765	Thioredoxin	not assigned.unknown	2.9897	0.024946
A_95_P159572	EH617840	Thioredoxin H-type 1	redox.thioredoxin	3.72352	0.019119
A_95_P177662	BP534995	Thioredoxin H-type 1	redox.thioredoxin	3.63008	0.028371
A_95_P177662	BP534995	Thioredoxin H-type 1	redox.thioredoxin	3.49026	0.023698
A_95_P177657	TA12037_4097	Thioredoxin H-type 1	redox.thioredoxin	2.80889	0.015894
A_95_P017591	EB425819	Thioredoxin H-type 1	not assigned.unknown	2.61474	0.01791
A_95_P102797	CV016202	Thioredoxin H-type 1	redox.thioredoxin	3.34035	0.036312
A_95_P161637	EH620315	TO1-1 / monooxygenase, putative (MO3)	misc.oxidases - copper, flavone etc.	2.47942	0.003949
A_95_P192817	EB428282	Tropinone reductase	misc.nitrilases, *nitrile lyases, berberine bridge enzymes, reticuline oxidases, troponine reductases	39.3057	0.011778
A_95_P028646	TA18946_4097	Tropinone reductase	misc.short chain dehydrogenase/reductase (SDR)	2.8219	0.015618
A_95_P161512	EH620232	Tropinone reductase, homolog	misc.nitrilases, *nitrile lyases, berberine bridge enzymes, reticuline oxidases, troponine reductases	22.213	0.014225
A_95_P287973	FG155793	Tuber-specific and sucrose-responsive element	major CHO metabolism.degradation.starch.starch cleavage.beta amylase	3.89062	0.036164
A_95_P000336	AJ005062	Tyramine N-feruloyltransferase 10/30	misc.GCN5-related N-acetyltransferase	2.48515	0.037305
A_95_P182112	TA13135_4097	UDP-glucose:anthocyanin 3'-O-glucosyltransferase	misc.UDP glucosyl and glucoronyl transferases	15.6346	0.021138
A_95_P001591	EH618639	UDP-glucose:glucosyltransferase	misc.UDP glucosyl and glucoronyl transferases	29.8571	0.010269
A_95_P004521	FG146507	UDP-glucose:glucosyltransferase	misc.UDP glucosyl and glucoronyl transferases	11.3399	0.022425
A_95_P182117	EH620485	UDP-glucosyl transferase 73B3, putative	cell wall	12.8765	0.010882
A_95_P125857	EB424950	UDP-glycosyltransferase/ thiohydroximate beta-D-glucosyltransferase/ transferase	hormone metabolism.salicylic acid.synthesis-degradation	31.4139	0.021561
A_95_P161147	TA15777_4097	UTP-glucose glucosyltransferase	misc.UDP glucosyl and glucoronyl transferases	6.9323	0.04151
A_95_P150002	EB680062	Zeatin O-glucosyltransferase, low query coverage only	misc.UDP glucosyl and glucoronyl transferases	3.95406	0.024244
		TRANSPORT RELATED total no. 81		max 27 x
A_95_P088203	BP529986	ABC transporter-like protein related cluster	transport.ABC transporters and multidrug resistance systems	3.10947	0.041274
A_95_P004711	DV162190	ABC-transporter-like protein/ZIFL2 (ZINC INDUCED FACILITATOR-like 2), putative	transport.ABC transporters and multidrug resistance systems	17.3476	0.040106
A_95_P199632	EH618831	Amino acid permease/LHT1; amino acid transmembrane transporter	transport.amino acids	25.1067	0.006451
A_95_P199632	EH618831	Amino acid permease/LHT1; amino acid transmembrane transporter	transport.amino acids	17.8766	0.009392
A_95_P241955	EG036055	Amino acid transport protein AAT1	transport.amino acids	7.21	0.009392
A_95_P241955	EG036055	Amino acid transport protein AAT1	transport.amino acids	6.88441	0.008843
A_95_P032541	AB196437	Amino acid transporter-like protein related cluster, putative	transport.amino acids	16.374	0.008292
A_95_P284423	DW000973	Amino acids transmembrane transporte	transport.ABC transporters and multidrug resistance systems	2.26054	0.025773
A_95_P072770	BP526045	Amino acids transmembrane transporter, putative	transport.ABC transporters and multidrug resistance systems	2.81539	0.023866
A_95_P254549	FG155313	Ammonium transporter AMT2, putative	transport.ammonium	2.52567	0.010644
A_95_P139352	EB443094	Ammonium transporter AMT2, putative	transport.ammonium	17.4683	0.009392
A_95_P202312	EH621433	Ammonium transporter, putative	transport.ammonium	2.4909	0.010243
A_95_P198097	TA16706_4097	Amt2-like protein / ammonium transmembrane transporter	transport.ammonium	13.3923	0.003653
A_95_P137517	EB441245	ATOPT3 (OLIGOPEPTIDE TRANSPORTER)	transport.peptides and oligopeptides	2.38392	0.012351
A_95_P100943	BQ842958	ATPase, coupled to transmembrane movement of substances	transport.ABC transporters and multidrug resistance systems	10.5317	0.00545
A_95_P178907	TA12374_4097	Ca2+/H+ exchanger/CAX3 (CATION EXCHANGER 3)	transport.calcium	3.38698	0.022425
A_95_P034868	BJ999143	Calmodulin-binding ion channel, Cyclic nucleotide-gated	transport.cyclic nucleotide or calcium regulated channels	26.6611	0.002078
A_95_P032751	AF079871	Cyclic nucleotide-gated calmodulin-binding cation channel	transport.cyclic nucleotide or calcium regulated channels	2.77663	0.016874
A_95_P177837	TA12084_4097	Dicarboxylate carrier protein, mitochondrial/ UCP5 (UNCOUPLING PROTEIN 5), putative	transport.metabolite transporters at the mitochondrial membrane	3.43426	0.029658
A_95_P036163	BP128657	Equilibrative nucleoside transporter ENT6 related cluster, Putative	transport.unspecified cations	4.3873	0.028857
A_95_P099993	BP535160	GDP-mannose transporter related/GONST1 (Golgi Nucleotide Sugar Transporter 1)	transport.sugars	2.02792	0.025596
A_95_P308428	FG642352	Glucose-6-phosphate translocator protein, putative, low query coverage	transporter.sugar	3.42634	0.003249
A_95_P238914	AB032536	heavy metal transport related protein	transport.misc	5.48947	0.020343
A_95_P160962	EH619642	Hexose transporter/ MSS1; carbohydrate transmembrane transporter	transport.sugars	4.57361	0.013974
A_95_P019116	EB444274	Histidine amino acid transporter	transport.amino acids	18.3792	0.007311
A_95_P188457	TA14575_4097	Histidine amino acid transporter	transport.amino acids	16.526	0.011042
A_95_P163827	EH622876	Histidine amino acid transporter	transport.amino acids	15.455	0.01015
A_95_P253834	EH621135	Histidine amino acid transporter	transport.amino acids	15.4193	0.010358
A_95_P288413	FG634212	Importin beta-3, putative	#N/A	9.82643	0.047807
A_95_P164107	EH623241	Inorganic phosphate transporter	transport.phosphate	14.8941	0.011594
A_95_P161972	EH620653	Inorganic phosphate transporter (PT1)	transport.ABC transporters	5.4768	0.046064
A_95_P239379	AY220478	Intracellular ligand-gated ion channel	signalling.in sugar and nutrient physiology	4.36707	0.031059
A_95_P239379	AY220478	Intracellular ligand-gated ion channel	signalling.in sugar and nutrient physiology	3.71493	0.040471
A_95_P156082	EG650401	LEM3 (P42838) ligand-effect modulator/ALIS5 (ALA-Interacting Subunit 5)	transport.p- and v-ATPases	4.64818	0.021078
A_95_P156092	EG650405	LEM3-like	transport.p- and v-ATPases	3.92674	0.038912
A_95_P227134	EB424603	Metal ion binding protein, putative	transport.metal	8.7949	0.021247
A_95_P081365	BP528234	Metal transport protein related/ ZIP1 (ZINC TRANSPORTER 1 PRECURSOR)	transport.metal	12.2666	0.032667
A_95_P220332	EB445616	Multidrug resistance protein 17 /ABC transporter	transport.ABC transporters and multidrug resistance systems	2.95536	0.011116
A_95_P305358	FG167679	Multidrug resistance protein ABC transporter family protein	transport.ABC transporters and multidrug resistance systems	4.3269	0.012905
A_95_P023446	EB445713	Multidrug resistance protein ABC transporter family, low query coverage	transport.ABC transporters and multidrug resistance systems	5.26585	0.010058
A_95_P093138	BP532157	Multidrug resistance protein ABC transporter family, low query coverage	transport.ABC transporters and multidrug resistance systems	5.20537	0.008864
A_95_P160422	EH619111	Multidrug resistance protein mdtG/ZIFL1 (ZINC INDUCED FACILITATOR-like 1), putative	transport.ABC transporters and multidrug resistance systems	4.17951	0.011958
A_95_P197082	TA16484_4097	Multidrug resistance protein, putative / ABC Transmembrane transporter/ PGP21 (P-GLYCOPROTEIN 21)	transport.ABC transporters and multidrug resistance systems	6.29119	0.010814
A_95_P159567	EH617839	Multidrug resistance pump/ ripening-responsive protein, putative	transport.misc	3.8282	0.026466
A_95_P183412	TA13451_4097	Multidrug resistance pump/ ripening-responsive protein, putative, putative	transport.misc	4.21831	0.030668
A_95_P024806	TA13452_4097	Multidrug resistance pump/ripening-responsive protein, putative	transport.misc	4.36707	0.011778
A_95_P006321	TA15419_4097	Multidrug resistance-associated protein 3 ( MRP3)	transport.ABC transporters and multidrug resistance systems	5.85634	0.0153
A_95_P226714	EB426527	Multidrug resistance-associated protein 4 / ABC transporter	transport.ABC transporters and multidrug resistance systems	2.78305	0.047429
A_95_P242582	DQ460191	Multidrug/pheromone exporter, MDR family, ABC transporter family	transport.ABC transporters	2.4909	0.007888
A_95_P164087	EH623224	Nitrate transmembrane transporter	transport.nitrate	26.1125	0.010644
A_95_P110977	CV019992	Oligopeptide transporter protein, putative	transport.peptides and oligopeptides	3.22657	0.02658
A_95_P159532	EH617779	Oligopeptide transporter, putative	transport.peptides and oligopeptides	3.13109	0.016559
A_95_P078345	BP527493	P-glycoprotein-like protein related cluster	transport.ABC transporters and multidrug resistance systems	5.74909	0.018057
A_95_P163192	EH622163	Phospate / carbohydrate transmembrane transpoter	transport.phosphate	11.4982	0.011042
A_95_P181112	TA12903_4097	Phospate transpoter	transport.phosphate	14.6551	0.01694
A_95_P163532	AB020061	Phospate transpoter	transport.phosphate	12.9063	0.015618
A_95_P163452	EH622499	Phosphate translocator, mitochondrial	transport.metabolite transporters at the mitochondrial membrane	2.77022	0.019442
A_95_P036223	BP128676	Phosphate transporter family protein	transport.phosphate	3.88164	0.026835
A_95_P033314	AJ344613	Phosphate transporter related cluster, mitochondrial	not assigned.unknown	19.2929	0.005113
A_95_P007331	AB042950	Phosphate transporter( PHT1)	transport.phosphate	20.4874	0.012905
A_95_P253019	EH618843	Phosphate transporter, PT2	transport.phosphate	3.08086	0.02988
A_95_P253019	EH618843	Phosphate transporter, PT2, putative	transport.phosphate	2.7007	0.03915
A_95_P251487	EB451542	Phospholipid-transporting ATPase 10/haloacid dehalogenase-like hydrolase family protein , putative	transport.p- and v-ATPases	3.27161	0.031402
A_95_P125937	EB425081	Phospholipid-transporting ATPase 9/ haloacid dehalogenase-like hydrolase family protein, putative	transport.p- and v-ATPases	2.35653	0.019309
A_95_P007276	TA15255_4097	Pleiotropic drug resistance protein 1	transport.ABC transporters and multidrug resistance systems	8.13044	0.039626
A_95_P092308	BP531742	Polyol transporter related cluster	transport.sugars	5.72258	0.01694
A_95_P187577	TA14378_4097	Polyphosphoinositide binding protein/SEC14 cytosolic factor, putative, expressed SEC14 SEC14	transport.misc	2.51984	0.028667
A_95_P118612	DV161692	Ribophorin I , putative	transport	2.15846	0.043116
A_95_P118612	DV161692	Ribophorin I, Putative	protein.glycosylation	2.15348	0.031374
A_95_P205092	TA18206_4097	Secretory carrier membrane protein	transport.misc	2	0.046707
A_95_P163152	AM806848	Secretory protein, putative, low query coverage	stress.biotic	3.75809	0.028363
A_95_P220887	TA21705_4097	Sodium/calcium exchanger membrane region	transport.calcium	3.64689	0.040662
A_95_P155007	EG649860	Sodium/potassium/calcium exchanger 6 precursor, putative	not assigned.unknown	5.31474	0.044732
A_95_P122677	DW002655	Sugar transmembrane transporter/POLYOL TRANSPORTER 5, putative	transport.sugars	6.06287	0.028744
A_95_P218242	FG163599	Sugar transport protein (STP1)/ATPLT5 (POLYOL TRANSPORTER 5)	transport.sugars	3.9632	0.016631
A_95_P208867	TA19064_4097	Sugar transporter/POLYOL TRANSPORTER 5, putative	transport.sugars	5.32704	0.028744
A_95_P220317	TA21582_4097	Sugar transporter/POLYOL TRANSPORTER 5, putative	transport.sugars	4.23785	0.01586
A_95_P151062	EB681300	Sulfate transporter 2	transport.sulphate	8.6139	0.026094
A_95_P214862	TA20355_4097	Transmembrane transporter of amino acids, AtABCA1	transport.ABC transporters and multidrug resistance systems	2.65737	0.025672
A_95_P085350	BP529258	UDP-galactose transporter-related (UTR2)	transport.NDP-sugars at the ER	6.6499	0.016353
A_95_P275003	FG192759	Zinc transporter, putative	transport.ABC transporters	3.90864	0.020577
		SIGNALLING PHOSPHORYLATION AND CA-RELATED, total no. 123		MAX 27 X
A_95_P029106	EB425632	Elicitor Induced Gene-E80 protein /photoassimilate-responsive protein-related	signalling.in sugar and nutrient physiology	10.4831	0.019265
A_95_P182817	TA13309_4097	Elicitor Induced Gene-E80 protein/ photoassimilate-responsive protein-related	signalling.in sugar and nutrient physiology	8.09296	0.028667
A_95_P164097	EH623231	Elicitor Inducible Gene-E80 protein / photoassimilate-responsive protein, putative	signalling.in sugar and nutrient physiology	8.53466	0.033098
A_95_P237354	X83853	PAR-1a	signalling.in sugar and nutrient physiology	56.3626	0.016099
A_95_P028456	X83852	PAR-1c	signalling.in sugar and nutrient physiology	423.632	0.001823
A_95_P010566	TA15988_4097	Armadillo repeat protein	not assigned.unknown	2.31338	0.019403
A_95_P117657	DV160573	Armadillo type like protein	not assigned.unknown	3.16748	0.031166
A_95_P058291	BP134441	Armadillo/beta-catenin repeat family protein	not assigned.unknown	2.08012	0.023085
A_95_P208877	TA19066_4097	C2 Ca2+ depenedent	signalling.calcium	2.15846	0.035803
A_95_P206812	TA18600_4097	Calcium binding domain EF Hand 1	not assigned.unknown	19.2484	0.001391
A_95_P159597	EH617918	Calcium binding domain, EF Hand1	not assigned.unknown	26.0522	0.001468
A_95_P253544	DV159840	calcium binding EF HAND 2	signalling.G-proteins	2.34567	0.044898
A_95_P026831	TA16245_4097	calcium binding EF HAND 2	signalling.calcium	2.31338	0.046545
A_95_P111637	CV020289	Calcium binding protein related cluster	signalling.calcium	2.41162	0.034599
A_95_P252949	FG640582	Calcium binding, NaCl induced,putative	signalling.calcium	4.83439	0.024762
A_95_P046936	FG634551	Calcium ion binding protein, putative	signalling.calcium	2.2974	0.046249
A_95_P058876	BP134585	Calcium/calmodulin protein kinase 1 related cluster	not assigned.unknown	2.01391	0.049963
A_95_P046936	FG634551	Calcium-binding EF hand family protein	signalling.calcium	2.24492	0.047593
A_95_P026026	EH623982	Calcium-binding EF hand family protein / KED, very weakly similar	not assigned.unknown	6.55835	0.016496
A_95_P202662	TA17683_4097	Calcium-binding EF-hand	signalling.calcium	14.8597	0.006538
A_95_P005326	TA14182_4097	Calcium-binding EF-hand	signalling.calcium	4.57361	0.044938
A_95_P206302	TA18485_4097	Calcium-binding EF-hand/ calmodulin, putative	signalling.calcium	3.51453	0.02988
A_95_P157742	EH615781	Calcium-binding protein CAST	signalling.calcium	3.53898	0.005711
A_95_P013171	TA13802_4097	Calcium-binding protein, putative	signalling.calcium	3.47417	0.026891
A_95_P102552	CV016071	Calcium-dependent protein kinase (CPK5)	not assigned.unknown	3.20428	0.038103
A_95_P015776	AB050837	Calmodulin 5	signalling.calcium	2.48515	0.024244
A_95_P138437	EB442205	Calmodulin binding protein, putative	signalling.calcium	3.93583	0.010842
A_95_P297148	EB681755	Calmodulin binding protein/EDA39 (embryo sac development arrest 39), putative	signalling.calcium	6.1475	0.010269
A_95_P110652	CV019834	Calmodulin CaM3	signalling.calcium	2.26577	0.048178
A_95_P286313	FG642788	Calmodulin, putative	signalling.calcium	4.24766	0.011537
A_95_P286313	FG642788	Calmodulin, putative	signalling.calcium	4.03714	0.008864
A_95_P103667	CV016634	Calmodulin, putative, low query coverage	signalling.calcium	4.75683	0.00183
A_95_P118327	DV161337	Calmodulin-binding protein	signalling.calcium	2.6087	0.043992
A_95_P201617	EH620516	Calmodulin-binding protein (low query coverage only)	signalling.calcium	11.6318	0.019231
A_95_P201617	EH620516	Calmodulin-binding protein (low query coverage only)	signalling.calcium	11.4716	0.021078
A_95_P159837	EH618306	Calmodulin-binding protein, low similarity	signalling.calcium	3.32495	0.027769
A_95_P070900	BP525563	Calmodulin-binding protein/ Pheromone receptor-like	signalling.calcium	2.71321	0.031226
A_95_P010481	AF072908	Calmodulin-dependent protein kinase/ kinase/ protein kinase/ protein serine/threonine kinase	signalling.calcium	2.48515	0.013373
A_95_P021516	DV160348	Calmodulin-like protein	signalling.calcium	2.27626	0.046572
A_95_P135457	EB438908	Calmodulin-like protein 1	signalling.calcium	3.74942	0.020793
A_95_P206338	TA18492_4097	Calmodulin-like protein 41	signalling.calcium	5.2537	0.016631
A_95_P047521	BP131679	Calreticulin related cluster, Putative	signalling.calcium	7.12719	0.005675
A_95_P070100	BP192520	Calreticulin-3 precursor related cluster	signalling.calcium	5.1337	0.015508
A_95_P120092	DV999822	Caltractin, putative	not assigned.unknown	3.59668	0.015755
A_95_P238844	AF302082	Cytokinin-regulated kinase 1/CRINKLY4 RELATED 4	signalling.receptor kinases.crinkly like	7.53357	0.019119
A_95_P164172	TA12815_4097	Elicitor Induced Gene-E80 protein	signalling.in sugar and nutrient physiology	13.2079	0.016216
A_95_P032621	AB029327	Elicitor-inducible LRR receptor-like transmembrane protein kinase protein related cluster	signalling.receptor kinases.leucine rich repeat XI	6.26219	0.008476
A_95_P106472	CV017916	Guanylate kinase (GK-1)	not assigned.unknown	2.25532	0.005852
A_95_P108412	CV018822	Histidine kinase related two-component system sensor	not assigned.unknown	12.996	0.002248
A_95_P025151	TA19941_4097	Hypersensitive reaction associated Ca2+-binding protein / ATCP1 (Ca2+-binding protein 1); calcium ion binding	signalling.calcium	4.83439	0.030596
A_95_P114262	CV021521	Kinase family protein, low query coverage	not assigned.unknown	3.54717	0.033407
A_95_P256004	EH617417	Lectin protein kinase family protein	misc.myrosinases-lectin-jacalin	2.46229	0.040471
A_95_P152332	EB682669	lectin protein kinase family protein, putative	signalling.receptor kinases.DUF 26	4.35699	0.016874
A_95_P123247	DW003122	Leucine-rich repeat family protein (NH-gene), low query coverage only	signalling.receptor kinases.leucine rich repeat XI	7.4127	0.015213
A_95_P004186	EG649850	leucine-rich repeat family protein / protein kinase family protein	signalling.receptor kinases.leucine rich repeat X	8.53466	0.0153
A_95_P161807	EH620410	Leucine-rich repeat family protein / protein kinase family protein, putative	signalling.receptor kinases.leucine rich repeat XI	2.93494	0.047904
A_95_P140687	EB444549	Leucine-rich repeat family protein, low query coverage	signalling.receptor kinases.leucine rich repeat XI	8.24394	0.017339
A_95_P109322	AB020590	MAP kinase 3/ kinase/ protein binding / protein kinase	signalling.MAP kinases	8.45614	0.026278
A_95_P109322	AB020590	MAP kinase 3/ kinase/ protein binding / protein kinase	signalling.MAP kinases	8.13044	0.013269
A_95_P109322	AB020590	MAP kinase 3/ kinase/ protein binding / protein kinase	signalling.MAP kinases	8.07428	0.01694
A_95_P031266	TA16601_4097	MAP kinase 3/ kinase/ protein binding / protein kinase / Wound induced protein kinase	signalling.MAP kinases	5.65685	0.006238
A_95_P197642	AF165186	MAP kinase kinase	protein.postranslational modification	2.90123	0.010644
A_95_P197642	AF165186	MAP kinase kinase	#N/A	2.78305	0.010644
A_95_P088303	BP530009	MAP kinase MK1 /kinase related cluster	signalling.MAP kinases	2.73208	0.023866
A_95_P026801	EB424604	MAP kinase MK1 /kinase	signalling.MAP kinases	2.71321	0.024762
A_95_P052621	BP132972	MAP kinase MK1 /kinase related cluster	signalling.MAP kinases	2.30271	0.043726
A_95_P025971	AB117525	MAP kinase phosphatase	protein.postranslational modification	5.85634	0.042619
A_95_P247592	FG643761	NDR1-like protein (NDR1) /serine threorine protein kinase	#N/A	2.58471	0.00545
A_95_P296403	FG175896	Pantothenate kinase, putative	#N/A	2.26054	0.023327
A_95_P022671	EB683173	Phosphatase/ protein serine/threonine phosphatase	misc.acid and other phosphatases	4.45883	0.018264
A_95_P202172	TA17578_4097	Phosphatase/ protein serine/threonine phosphatase	misc.acid and other phosphatases	3.81937	0.011152
A_95_P305833	FG172156	Phosphate-induced protein, putative	#N/A	2.51403	0.035096
A_95_P289738	DV160762	Protein kinase	signalling.receptor kinases.wheat LRK10 like	10.9283	0.002019
A_95_P204192	TA18013_4097	Protein kinase	misc.myrosinases-lectin-jacalin	3.00355	0.046691
A_95_P163812	EH622864	Protein kinase / leucine-rich repeat family protein	signalling.receptor kinases.leucine rich repeat X	2.41719	0.026795
A_95_P221182	TA21767_4097	Protein kinase / NAK	signalling.receptor kinases.leucine rich repeat X	3.1456	0.017477
A_95_P018241	AF435451	Protein kinase CPK4, calmodulin-dependent	signalling.calcium	2.14355	0.01778
A_95_P290258	DV162430	Protein kinase superfamily	signalling.receptor kinases.proline extensin like	2.69447	0.026171
A_95_P028096	EB438275	Protein kinase, calcium-dependent	signalling.calcium	2.92817	0.018568
A_95_P192947	TA15565_4097	Protein kinase, calcium-dependent	signalling.calcium	2.51403	0.019955
A_95_P195052	AY971376	Protein kinase, calcium-dependent (CPK28)	signalling.calcium	3.6978	0.028733
A_95_P155552	EG650123	Protein kinase, leucine-rich repeat transmembrane	signalling.receptor kinases.leucine rich repeat XI	31.6324	0.00298
A_95_P124162	DW004016	Protein kinase, putative	signalling.receptor kinases.wheat LRK10 like	13.9933	0.003032
A_95_P044811	BP130979	Protein kinase, putative, S-locus protein kinase (nodulation related)	signalling.receptor kinases.DUF 26	7.01285	0.028377
A_95_P221787	TA21893_4097	Protein kinase; leucine rich repeat containing, putative	signalling.receptor kinases.leucine rich repeat XI	13.1775	0.022809
A_95_P019536	D31737	Protein-serine/threonine kinase	signalling.receptor kinases.leucine rich repeat I	2.4005	0.011474
A_95_P203927	EH623235	Receptor kinase / lectin protein kinase family protein	signalling.receptor kinases.S-locus glycoprotein like	2.52567	0.021099
A_95_P009621	BP534210	Receptor kinase 1	stress.biotic	2.6087	0.020125
A_95_P252549	EH624365	Receptor kinase, LysM-domain containing receptor-like	protein.postranslational modification.kinase.receptor like cytoplasmatic kinase VII	3.54717	0.005359
A_95_P081530	BP528278	Receptor protein kinase related cluster, putative	signalling.receptor kinases.DUF 26	2.34026	0.006399
A_95_P139577	FG159399	Receptor protein kinase, chitin elicitor receptor kinase, putative,	signalling.receptor kinases.lysine motif	2.11893	0.038274
A_95_P282728	AM840103	Receptor protein kinase, putative	#N/A	4.3269	0.037571
A_95_P119352	DV162510	Receptor protein kinase, putative / leucine-rich repeat transmembrane protein kinase, putative	hormone metabolism.brassinosteroid.signal transduction.BRI	7.31065	0.010358
A_95_P071480	BP525713	Receptor protein kinase, putative, related cluster	not assigned.unknown	3.41843	0.048799
A_95_P057361	BP134196	Receptor protein kinase, S-locus-like receptor related cluster	signalling.receptor kinases.DUF 26	4.9703	0.011625
A_95_P057361	BP134196	Receptor protein kinase, S-locus-like, related cluster	signalling.receptor kinases.DUF 26	4.91321	0.01056
A_95_P049501	BP132180	Receptor-like kinase (RLK1)	not assigned.unknown	2.49666	0.023881
A_95_P066805	BP136693	Receptor-like kinase (RLK1) / ATP binding protein, putative	signalling.receptor kinases.DUF 26	7.70966	0.0035
A_95_P155857	EG650296	RECEPTOR-LIKE KINASE 4SERK4, SOMATIC EMBRYOGENESIS	stress.biotic	25.4572	0.017601
A_95_P032756	AF088885	Receptor-like kinase CHRK1, related cluster	signalling.receptor kinases.DUF 26	4.60542	0.002566
A_95_P289723	DV160639	Receptor-like kinase family protein, LRR, SERK2 protein, putative	signalling.receptor kinases.DUF 26	2.00926	0.013919
A_95_P216682	TA20758_4097	Receptor-like kinase family protein/SERK2 protein, putative	signalling.receptor kinases.leucine rich repeat II	2.45661	0.029645
A_95_P249797	BP529388	RECEPTOR-LIKE KINASE SERK2, ATSERK2, SOMATIC EMBRYOGENESIS	not assigned.unknown	27.4107	0.011477
A_95_P257364	AM783919	Receptor-like protein kinase	not assigned.unknown	4.65893	0.008924
A_95_P206147	TA18444_4097	Receptor-like protein kinase	protein.postranslational modification	2.12383	0.015671
A_95_P213267	AB073628	Receptor-like protein kinase / leucine-rich repeat transmembrane protein kinase, putative	signalling.receptor kinases.leucine rich repeat XI	8.83563	0.020144
A_95_P223362	AY775046	Receptor-like protein kinase 1	signalling.receptor kinases.DUF 26	26.7846	0.001391
A_95_P078595	BP527554	Receptor-like protein kinase related cluster, puative	signalling.receptor kinases.misc	2.70695	0.039886
A_95_P036733	BP128811	Receptor-like protein kinase related cluster, putative	not assigned.unknown	2.53151	0.007831
A_95_P021491	EB438826	Receptor-like protein kinase, Leucine-rich repeat, putative	signalling.receptor kinases.leucine rich repeat XIV	2.56685	0.049032
A_95_P200912	TA17311_4097	Receptor-like protein kinase, putative	protein.postranslational modification	2.02792	0.043363
A_95_P205437	DW003687	Receptor-like protein kinase, SERK family	signalling.receptor kinases.DUF 26	2.24492	0.022063
A_95_P116567	DV159321	Receptor-like serine-threonine protein kinase, putative	signalling.receptor kinases.DUF 26	4.68051	0.004259
A_95_P047951	BP131785	Receptor-protein kinase like protein related cluster	signalling.receptor kinases.leucine rich repeat XI	2.38392	0.031509
A_95_P216842	EH619850	Regulator of gene silencing calmodulin (rgs-CaM)	signalling.calcium	25.1067	0.014078
A_95_P027631	EB682842	Serine / Therorine receptor-like kinase precursor related cluster	signalling.receptor kinases.wheat LRK10 like	8.51496	0.002475
A_95_P233474	DV999380	Serine/threonine kinase related protein	signalling.receptor kinases.DUF 26	9.57983	0.013429
A_95_P311288	FG141368	Serine/threonine-protein kinase cx32, putative,	#N/A	5.09824	0.021638
A_95_P163127	EH622108	Serine/threonine-protein kinase PBS1	signalling.receptor kinases.S-locus glycoprotein like	10.4831	0.007343
A_95_P058781	BP134562	Serine/threonine-protein kinase, putative	signalling.receptor kinases.wheat LRK10 like	4.42804	0.005852
A_95_P056971	BP134093	S-locus glycoprotein related cluster	signalling.receptor kinases.S-locus glycoprotein like	2.22427	0.025603
A_95_P025281	TA16311_4097	S-methyl-5-thioribose kinase	not assigned.unknown	2.59668	0.013071
A_95_P025281	TA16311_4097	S-methyl-5-thioribose kinase	not assigned.unknown	2.13366	0.012853
		DNA-BINDING PROTEINS total no. 11
A_95_P083820	BP528864	DNA binding protein, putative	not assigned.unknown	6.36429	0.019599
A_95_P264826	AM801976	DNA binding protein, putative	DNA.binding	5.06303	0.026349
A_95_P030871	BP530551	DNA binding protein, putative, low query coverage	not assigned.unknown	9.78112	0.0153
A_95_P137697	EB441446	DNA-binding protein phosphatase 2C (DBP1)	not assigned.unknown	2.14851	0.010644
A_95_P268276	DW000395	Ku70-like protein	DNA.repair	2.31873	0.04151
A_95_P019231	EB425276	Microsatellite DNA, low query coverage	DNA.chromosome	3.04547	0.015763
A_95_P019231	EB425276	Microsatellite DNA, putative	DNA.chromosome	3.1456	0.010058
A_95_P273801	FG143595	Microsatellite ES20 sequence, putative	DNA chromatin	2.77022	0.024418
A_95_P122592	DW002589	Microsatellite sequence, low query coverage	DNA.chromosome	4.28709	0.005478
A_95_P283093	AM834279	Sister chromatid cohesion 1 protein, low query coverage	DNA chromosome	2.59668	0.029906
A_95_P139662	TA11907_4097	Drm3-like protein	development.unspecified	2.2974	0.047972
		NOT ASSIGNED total no. 39		MAX 44 X
A_95_P030011	CV017299	12.4 kDa protein in 33 kDa protein region related cluster, hypothetical	not assigned.unknown	6.04887	0.011521
A_95_P164022	EH623128	4,5-DOPA dioxygenase extradiol-like protein, putative / aromatic ring-opening dioxygenase family	not assigned.unknown	2.40605	0.016775
A_95_P215072	DW004835	Acyl-CoA thioesterase, putative	not assigned.unknown	2.62079	0.015894
A_95_P142592	EB446028	Adapitin protein, putative	not assigned.unknown	2.20381	0.021743
A_95_P158027	EH616092	Agenet domain-containing protein	not assigned.unknown	2.17347	0.007383
A_95_P013461	TA12161_4097	Annexin A7	not assigned.unknown	4.16024	0.013749
A_95_P013461	TA12161_4097	Annexin A7	not assigned.unknown	4.41782	0.015213
A_95_P256009	FG132990	catalytic, putative	#N/A	2.57874	0.034068
A_95_P032046	DW001289	Cembratrienol synthase 4 gene, low query coverage	not assigned.unknown	2.57874	0.039448
A_95_P032556	AB210290	C-terminal VWF containg protein	not assigned.unknown	44.8385	0.001555
A_95_P211952	TA19726_4097	Cyclase gene, putative	not assigned.unknown	44.2212	0.024857
A_95_P210797	TA19472_4097	Dimethylallyltransferase	not assigned.unknown	7.67411	0.003034
A_95_P017701	EB436446	F1F0-ATPase inhibitor protein, putative, low query coverage	not assigned.unknown	3.64689	0.024762
A_95_P049291	BP132124	Farnesylated protein-like related cluster	not assigned.unknown	2.9622	0.009401
A_95_P204957	EH619176	FAS protein (fasciated) gene, putative	not assigned.unknown	2.84153	0.0417
A_95_P154357	EG649549	Fibrillarin, putative	not assigned.unknown	7.06162	0.011778
A_95_P164872	EH624277	Glycine rich protein	not assigned.unknown	6.19026	0.019366
A_95_P103757	CV016677	Glycine rich protein related cluster	not assigned.unknown	2.93494	0.044161
A_95_P000246	EH623349	Glycine-rich protein	not assigned.unknown	20.5823	0.006557
A_95_P004126	EB682127	Glycine-rich protein precursor (GRP-CD5)	not assigned.unknown	2.32947	0.022104
A_95_P003211	CV021196	Glycine-rich protein precursor (GRP-CD5)	not assigned.unknown	2.17347	0.021291
A_95_P003281	CV021586	Glycine-rich protein related cluster	not assigned.unknown	2.61474	0.019726
A_95_P004621	FG642543	ked gene	not assigned.unknown	6.94833	0.019955
A_95_P026546	EH618938	LITAF-like zinc ribbon domain	not assigned.unknown	2.14851	0.029658
A_95_P162522	EH621474	LURP1 (LATE UPREGULATED IN RESPONSE )31 5, low query coverage	not assigned.unknown	3.45017	0.046691
A_95_P070265	FG142026	MFP, multifunctional protein	#N/A	3.24151	0.013373
A_95_P099153	BP534813	Molybdopterin synthase sulphurylase (cnx5) gene, 25% query coverage only	not assigned.unknown	3.35582	0.005449
A_95_P164322	EB677820	Nutrient reservoir, putative, low query coverage	not assigned.unknown	3.63847	0.006033
A_95_P159517	EH617764	Phenazine biosynthesis PhzC/PhzF protein	not assigned.unknown	2.64512	0.0153
A_95_P077670	BP527310	PnFL-2 related cluster, drought induced	not assigned.unknown	2.19365	0.022829
A_95_P262136	BP134681	PPQ1 related cluster, hypothetical protein	not assigned.unknown	2.54912	0.035896
A_95_P068150	BP137063	RPP27 protein related cluster	not assigned.unknown	4.58419	0.030747
A_95_P194792	EH618466	RRA2 (REDUCED RESIDUAL ARABINOSE 2)	not assigned.unknown	6.83686	0.010058
A_95_P022041	TA18579_4097	RWD domain-containing protein	not assigned.unknown	2.84153	0.023923
A_95_P013451	EB450203	SAT5, serine acetyl transferase	not assigned.unknown	2.24492	0.039525
A_95_P098783	BP534638	SR1 RSH2, low query coverage	not assigned.unknown	2.26577	0.008476
A_95_P183127	DW002375	TA20 gene, low query coverage only	not assigned.unknown	5.61778	0.029029
A_95_P014216	CN498809	TET8 (TETRASPANIN8), low query coverage only	not assigned.unknown	4.26733	0.034204
A_95_P218762	DW000456	THIC (THIC) gene, low query coverage	not assigned.unknown	2.04675	0.027279
		total no. 269
A_95_P206552	TA18543_4097	DUF 125 domain containg protein/ integral membrane family protein	membrane associated	9.44794	0.019693
A_95_P117252	DV160080	DUF 231domain containg protein	membrane associated	2.61474	0.021416
A_95_P147202	TA15797_4097	DUF domain protein with Cys-rich.	membrane associated	2.51984	0.024066
A_95_P127177	EB426643	DUF1635 domain containing protein	not assigned.unknown	2.21402	0.034825
A_95_P273031	FG644849	DUF1677	membrane associated	2.53151	0.023866
A_95_P210357	TA19380_4097	DUF1677	membrane associated	2.37841	0.026151
A_95_P215317	TA20457_4097	DUF23 domain containing protein	protein.degradation.ubiquitin.E3.RING	5.31474	0.047223
A_95_P223482	TA22260_4097	DUF231 domain containg protein	membrane associated	3.64689	0.017441
A_95_P124437	DW004271	DUF3522 domain containing protein/transmembrane protein-related	membrane associated	2.55502	0.028172
A_95_P225097	EB445854	DUF423 domain containg protein	membrane associated	2.08975	0.009401
A_95_P141422	EB445159	DUF588 domain containg protein	membrane associated	4.3873	0.012706
A_95_P155647	EG650179	DUF81domain containing protein	membrane associated	2.92141	0.011215
A_95_P005201	TA13904_4097	unknown	transport.metal	11.1838	0.018057
A_95_P001076	EH620420	unknown	not assigned.unknown	120.259	0.005374
A_95_P020886	TC9225	unknown	#N/A	91.35	0.001468
A_95_P099008	BP534728	unknown	not assigned.unknown	81.1958	0.011346
A_95_P107272	CV018293	unknown	not assigned.unknown	75.4091	0.003542
A_95_P035988	BP128614	unknown	not assigned.unknown	73.8572	0.00277
A_95_P107147	CV018230	unknown	not assigned.unknown	72.8404	0.003193
A_95_P163817	EH622866	unknown	not assigned.unknown	64.5942	0.002019
A_95_P004436	EH623562	unknown	not assigned.unknown	54.3171	0.001468
A_95_P256524	EH619492	unknown	not assigned.unknown	48.2793	0.001391
A_95_P103412	CV016488	unknon	protein.degradation.AAA type	39.1245	0.004292
A_95_P200592	EH621500	unknown	not assigned.unknown	36.1686	0.032024
A_95_P067045	BP136757	unknown	not assigned.unknown	34.3761	0.002475
A_95_P162442	EH621393	unknown	not assigned.unknown	32.8237	0.007225
A_95_P257189	EH623355	unknown	not assigned.unknown	32.748	0.016557
A_95_P215712	TA20548_4097	unknown	stress.biotic	26.5382	0.005711
A_95_P160902	EH619593	unknown	not assigned.unknown	25.6935	0.010269
A_95_P164227	EH623370	unknown	not assigned.unknown	25.5751	0.005359
A_95_P274858	AM796145	unknown	#N/A	24.1397	0.007888
A_95_P045511	BP131163	vWF	not assigned.unknown	23.4254	0.020916
A_95_P004576	EH621198	unknown	not assigned.unknown	21.7057	0.014885
A_95_P117372	DV160276	unknown	not assigned.unknown	21.6056	0.011099
A_95_P158887	EH616774	unknown	not assigned.unknown	19.8353	0.004292
A_95_P213567	TA20075_4097	unknown	not assigned.unknown	18.8088	0.001391
A_95_P292508	FG638848	unknown	not assigned.unknown	18.0843	0.008161
A_95_P292508	FG638848	unknown	not assigned.unknown	17.188	0.008864
A_95_P096008	BP533429	unknown	not assigned.unknown	16.7955	0.007436
A_95_P223157	TA22190_4097	unknown	not assigned.unknown	16.4879	0.004759
A_95_P183127	DW002375	unknown	not assigned.unknown	16.4119	0.015455
A_95_P001566	EH621894	unknown	not assigned.unknown	16.1859	0.020361
A_95_P283653	FG634034	unknonwn	#N/A	15.8162	0.008415
A_95_P206357	TA18496_4097	unknown	not assigned.unknown	15.6346	0.007311
A_95_P158867	EH616756	unknown	not assigned.unknown	15.5985	0.009401
A_95_P294953	FG160954	unknown	#N/A	15.2775	0.005478
A_95_P191497	TA15250_4097	unknown	not assigned.unknown	14.9977	0.001555
A_95_P015876	EB440125	unknown	not assigned.unknown	14.0257	0.001749
A_95_P039361	BP129527	unknown	not assigned.unknown	13.9933	0.003658
A_95_P278863	AM824642	unknown	#N/A	13.6107	0.013536
A_95_P013361	TA12848_4097	unknown	not assigned.unknown	13.4855	0.005976
A_95_P097568	BP534110	unknown	not assigned.unknown	13.3306	0.024607
A_95_P160082	EH618720	unknown	not assigned.unknown	13.2691	0.006421
A_95_P155937	NP917835	unknown	#N/A	13.2385	0.010058
A_95_P162187	EH621052	unknown	not assigned.unknown	12.9063	0.011537
A_95_P210862	TA19486_4097	unknown	not assigned.unknown	12.8468	0.016631
A_95_P112707	TA11685_4097	unknown	not assigned.unknown	12.4955	0.012293
A_95_P004706	EH623844	unknown	not assigned.unknown	12.2666	0.029805
A_95_P006791	EB431366	unknown	not assigned.unknown	12.2666	0.021099
A_95_P235639	AB279614	unknown	#N/A	11.6049	0.002159
A_95_P030291	TC13125	unknown	#N/A	11.3661	0.007951
A_95_P203942	EH620792	unknown	stress.biotic	11.3399	0.005711
A_95_P027736	TA13134_4097	unknown	not assigned.unknown	10.8278	0.009003
A_95_P130412	FG643419	unknown	#N/A	10.753	0.023035
A_95_P027736	TA13134_4097	unknown	not assigned.unknown	10.5317	0.009928
A_95_P163502	EH622550	unknown	major CHO metabolism.degradation.starch.starch cleavage	10.0561	0.01534
A_95_P203302	EB448760	unknown	not assigned.unknown	9.9406	0.01015
A_95_P160712	EH619384	unknown	not assigned.unknown	9.84916	0.003372
A_95_P047171	BP131587	unknown	not assigned.unknown	9.84916	0.003249
A_95_P130412	FG643419	unknown	not assigned.unknown	9.60199	0.024985
A_95_P101648	CN498883	unknown	not assigned.unknown	9.55772	0.032358
A_95_P118367	DV161394	unknown	not assigned.unknown	9.38268	0.013373
A_95_P213487	TA20059_4097	unknown	not assigned.unknown	9.23215	0.012952
A_95_P273721	EH619332	unknown	not assigned.unknown	9.16838	0.002408
A_95_P268421	FG153566	unknown	#N/A	9.12611	0.007888
A_95_P105522	CV017496	unknown	not assigned.unknown	9.10505	0.008049
A_95_P160787	EH619493	unknown	not assigned.unknown	9.04216	0.011535
A_95_P208852	EB683961	unknown	not assigned.unknown	8.9383	0.027525
A_95_P003946	CV018381	unknown	not assigned.unknown	8.85607	0.007342
A_95_P022116	FG635093	unknown	not assigned.unknown	8.6538	0.009392
A_95_P164287	EH623430	unknown	not assigned.unknown	8.30128	0.016775
A_95_P161322	EH620068	unknown	not assigned.unknown	8.07428	0.002515
A_95_P221312	TA21794_4097	unknown	not assigned.unknown	8.01851	0.008864
A_95_P257104	FG172648	unknown	#N/A	7.9264	0.01015
A_95_P308083	FG644587	unknown	#N/A	7.74537	0.034283
A_95_P023581	TC10326	unknown	#N/A	7.53357	0.010358
A_95_P306683	FG635964	unknown	#N/A	7.3956	0.011099
A_95_P136642	EB440397	unknown	signalling.receptor kinases.leucine rich repeat XI	7.31065	0.003392
A_95_P001571	FG641826	unknown	not assigned.unknown	7.27695	0.012256
A_95_P095648	BP533282	unknown	not assigned.unknown	7.2434	0.015715
A_95_P216477	EH615122	unknown	not assigned.unknown	7.11074	0.022198
A_95_P186412	TA14122_4097	unknown	not assigned.unknown	7.09433	0.048651
A_95_P003326	DR752041	unknown	not assigned.unknown	7.07796	0.015763
A_95_P060505	BP135013	unknown	not assigned.unknown	7.01285	0.029247
A_95_P005381	TA12487_4097	unknown	not assigned.unknown	6.9323	0.031133
A_95_P216477	EH615122	unknown	not assigned.unknown	6.86852	0.011778
A_95_P199707	EH618080	unknown	not assigned.unknown	6.86852	0.002078
A_95_P154457	EG649596	unknown	not assigned.unknown	6.83686	0.011509
A_95_P001656	EH617820	unknown	not assigned.unknown	6.75833	0.010158
A_95_P207672	EH624211	unknown	not assigned.unknown	6.75833	0.007214
A_95_P018951	TA20520_4097	unknown	not assigned.unknown	6.69616	0.033469
A_95_P201007	TA17333_4097	unknown	not assigned.unknown	6.6499	0.007016
A_95_P153552	EB683798	unknown	not assigned.unknown	6.58873	0.001555
A_95_P163882	EH622942	unknown	not assigned.unknown	6.51305	0.029645
A_95_P213252	TA20008_4097	unknown	not assigned.unknown	6.48302	0.036605
A_95_P141167	EB444956	unknown	not assigned.unknown	6.3496	0.021416
A_95_P203147	EH618944	unknown	#N/A	6.30574	0.002174
A_95_P163902	EH622965	unknown	not assigned.unknown	6.24774	0.036312
A_95_P018951	TA20520_4097	unknown	not assigned.unknown	6.23332	0.036055
A_95_P133392	EB434843	unknown	not assigned.unknown	6.16172	0.002475
A_95_P141462	EB445178	unknown	not assigned.unknown	6.11916	0.005738
A_95_P208047	DW002715	unknown	not assigned.unknown	5.93809	0.006421
A_95_P144047	EB447220	unknown	not assigned.unknown	5.91072	0.037329
A_95_P088843	BP530241	unknown	not assigned.unknown	5.85634	0.041657
A_95_P160432	EH619115	unknown	not assigned.unknown	5.85634	0.017601
A_95_P017231	EB443562	unknown	not assigned.unknown	5.80247	0.026094
A_95_P025536	EB446704	unknown	not assigned.unknown	5.76239	0.010644
A_95_P004531	TA17295_4097	unknown	not assigned.unknown	5.72258	0.005743
A_95_P057686	BP134278	unknown	not assigned.unknown	5.68305	0.03673
A_95_P094448	BP532721	unknown	not assigned.unknown	5.6438	0.016297
A_95_P004626	D61377	unknown	not assigned.unknown	5.63077	0.008292
A_95_P150027	EB680070	unknown	not assigned.unknown	5.51489	0.018268
A_95_P158752	EH616612	unknown	misc.myrosinases-lectin-jacalin	5.42642	0.007171
A_95_P216987	TA20828_4097	unknown	not assigned.unknown	5.38893	0.002078
A_95_P153332	EB683631	unknown	not assigned.unknown	5.36409	0.007296
A_95_P213932	TA20153_4097	unknown	not assigned.unknown	5.35171	0.049787
A_95_P091818	BP531506	unknown	not assigned.unknown	5.33936	0.044322
A_95_P088683	BP530177	unknown	not assigned.unknown	5.27803	0.029503
A_95_P101693	CN498894	unknown	not assigned.unknown	5.2537	0.010028
A_95_P004401	TA19062_4097	unknown	not assigned.unknown	5.21741	0.020916
A_95_P183022	TA13358_4097	unknown	not assigned.unknown	5.11004	0.011099
A_95_P004336	TA13705_4097	unknown	stress.abiotic.drought/salt	5.07474	0.0186
A_95_P273256	EB683089	unknown	DNA.unspecified	5.00487	0.019699
A_95_P255529	FG642042	unknown	#N/A	5.00487	0.041657
A_95_P040581	BP129868	unknown	not assigned.unknown	4.95883	0.015333
A_95_P004336	TA13705_4097	unknown	not assigned.unknown	4.93597	0.020424
A_95_P118327	DV161337	unknown	signalling.calcium	4.93597	0.042619
A_95_P062020	BP135408	unknown	not assigned.unknown	4.90187	0.007343
A_95_P160692	EH619354	unknown	not assigned.unknown	4.85678	0.003034
A_95_P164732	EH624041	unknown	signalling.calcium	4.83439	0.01052
A_95_P033274	AJ344596	unknown	not assigned.unknown	4.82323	0.032874
A_95_P124742	DW004556	unknown	not assigned.unknown	4.68051	0.00807
A_95_P130002	EB429987	unknown	not assigned.unknown	4.63746	0.001712
A_95_P004286	EB450495	unknown	stress.abiotic.drought/salt	4.63746	0.01315
A_95_P114747	CV021740	unknown	not assigned.unknown	4.46915	0.025657
A_95_P096058	BP533454	unknown	not assigned.unknown	4.42804	0.033741
A_95_P176252	T18337	unknown	not assigned.unknown	4.3873	0.018834
A_95_P090443	BP530957	unknown	not assigned.unknown	4.37717	0.028296
A_95_P221222	TA21775_4097	unknown	not assigned.unknown	4.36707	0.038103
A_95_P164362	EH623576	unknown	not assigned.unknown	4.36707	0.019366
A_95_P029746	EB682137	unknown	not assigned.unknown	4.36707	0.001823
A_95_P052766	BP133009	unknown	not assigned.unknown	4.3269	0.018287
A_95_P045436	BP131138	unknown	not assigned.unknown	4.2772	0.042482
A_95_P154787	EG649759	unknown	not assigned.unknown	4.2772	0.012439
A_95_P089173	BP530375	unknown	not assigned.unknown	4.20858	0.026439
A_95_P162912	EH619479	unknown	not assigned.unknown	4.10296	0.006364
A_95_P041566	BP130123	unknown	not assigned.unknown	4.07462	0.020343
A_95_P207582	EB447363	unknown	#N/A	4.06522	0.04151
A_95_P299483	FG643481	unknown	#N/A	4.06522	0.01033
A_95_P145177	EB448742	unknown	not assigned.unknown	4.03714	0.032201
A_95_P270676	FG634009	unknown	#N/A	4.02782	0.048651
A_95_P236709	FG642254	unknown	not assigned.unknown	3.98156	0.02449
A_95_P207582	EB447363	unknown	not assigned.unknown	3.94493	0.045996
A_95_P121327	DW001339	unknown	not assigned.unknown	3.92674	0.021743
A_95_P164777	EH624087	unknown	not assigned.unknown	3.63847	0.03304
A_95_P209932	TA19293_4097	unknown	not assigned.unknown	3.52266	0.013591
A_95_P284548	FG637689	unknown	not assigned.unknown	3.46615	0.001555
A_95_P215707	TA20547_4097	unknown	not assigned.unknown	3.40267	0.047429
A_95_P161812	EH620413	unknown	not assigned.unknown	3.37916	0.020343
A_95_P222272	TA21997_4097	unknown	not assigned.unknown	3.37137	0.046111
A_95_P132782	EB433496	unknown	not assigned.unknown	3.35582	0.026159
A_95_P186032	TA14040_4097	unknown	not assigned.unknown	3.32495	0.028433
A_95_P197327	TA16538_4097	unknown	not assigned.unknown	3.28676	0.022363
A_95_P210432	TA19396_4097	unknown	not assigned.unknown	3.27161	0.022164
A_95_P209112	TA19118_4097	unknown	not assigned.unknown	3.25653	0.027797
A_95_P300993	FG641431	unknown	#N/A	3.23403	0.037923
A_95_P013526	TC6352	unknown	#N/A	3.23403	0.025672
A_95_P156907	EH614997	unknown	not assigned.unknown	3.21912	0.023892
A_95_P067450	BP136869	unknown	not assigned.unknown	3.19688	0.03021
A_95_P048491	BP131925	unknown	not assigned.unknown	3.19688	0.006919
A_95_P255809	AM780550	unknown	#N/A	3.15287	0.045498
A_95_P302813	FG644454	unknown	#N/A	3.10229	0.016104
A_95_P256284	EH622397	unknown	not assigned.unknown	3.09513	0.013071
A_95_P006701	TA19034_4097	unknown	not assigned.unknown	3.08799	0.007888
A_95_P021736	EB683973	unknown	not assigned.unknown	3.05252	0.005917
A_95_P139527	EB443295	unknown	not assigned.unknown	3.03845	0.044571
A_95_P093768	BP532404	unknown	not assigned.unknown	3.00355	0.002456
A_95_P111217	CV020101	unknown	not assigned.unknown	2.96905	0.012311
A_95_P219237	TA21354_4097	unknown	not assigned.unknown	2.96905	0.007014
A_95_P216057	EH618184	unknown	not assigned.unknown	2.92817	0.007888
A_95_P148292	EB677558	unknown	not assigned.unknown	2.92141	0.028392
A_95_P211817	TA19699_4097	unknown	not assigned.unknown	2.91467	0.03808
A_95_P160117	EH618760	unknown	not assigned.unknown	2.91467	0.024418
A_95_P073640	BP526265	unknown	not assigned.unknown	2.88786	0.040159
A_95_P298353	EH620249	unknown	not assigned.unknown	2.88786	0.005478
A_95_P216057	EH618184	unknown	not assigned.unknown	2.87454	0.006345
A_95_P072505	BP525980	unknown	not assigned.unknown	2.87454	0.001749
A_95_P293103	FG644074	unknown	not assigned.unknown	2.86791	0.048449
A_95_P269861	AM784355	unknown	not assigned.unknown	2.8481	0.02515
A_95_P301008	FG634418	unknown	#N/A	2.8481	0.043155
A_95_P144947	EB448507	unknown	not assigned.unknown	2.84153	0.014482
A_95_P133817	FG641828	unknown	#N/A	2.83497	0.015029
A_95_P203307	TA17826_4097	unknown	not assigned.unknown	2.82843	0.038966
A_95_P144232	EB447389	unknown	not assigned.unknown	2.82843	0.029658
A_95_P117517	DV160443	unknown	not assigned.unknown	2.8219	0.048788
A_95_P089713	BP530620	unknown	not assigned.unknown	2.8219	0.03806
A_95_P042986	BP130494	unknown	not assigned.unknown	2.81539	0.031463
A_95_P203147	EH618944	unknown	not assigned.unknown	2.81539	0.0038
A_95_P192032	TA15365_4097	unknown	stress.biotic	2.76383	0.028363
A_95_P189627	TA14828_4097	unknown	not assigned.unknown	2.75108	0.033469
A_95_P088373	BP530030	unknown	not assigned.unknown	2.74473	0.015138
A_95_P025836	TC11217	unknown	#N/A	2.71948	0.010934
A_95_P305288	FG162828	unknown	#N/A	2.7007	0.049225
A_95_P147202	TA15797_4097	unknown	not assigned.unknown	2.68204	0.008696
A_95_P257629	EH624428	unknown	not assigned.unknown	2.63902	0.044292
A_95_P053116	BP133093	unknown	not assigned.unknown	2.62685	0.032667
A_95_P133817	FG641828	unknown	not assigned.unknown	2.62685	0.014082
A_95_P095908	BP533394	unknown	not assigned.unknown	2.59668	0.023591
A_95_P040316	BP129793	unknown	not assigned.unknown	2.59068	0.040808
A_95_P078620	BP527561	unknown	not assigned.unknown	2.54912	0.04609
A_95_P114582	CV021677	unknown	not assigned.unknown	2.54912	0.040656
A_95_P094783	BP532868	unknown	not assigned.unknown	2.54912	0.035855
A_95_P131362	EB431540	unknown	not assigned.unknown	2.54912	0.007888
A_95_P302258	FG182893	unknown	#N/A	2.53737	0.049346
A_95_P089023	BP530307	unknown	not assigned.unknown	2.52567	0.020492
A_95_P207102	EB683951	unknown	not assigned.unknown	2.51984	0.019955
A_95_P132922	EB433719	unknown	not assigned.unknown	2.50244	0.031133
A_95_P133412	EB434858	unknown	not assigned.unknown	2.47942	0.026097
A_95_P193567	DV999327	unknown	not assigned.unknown	2.47369	0.013071
A_95_P143852	EB447042	unknown	not assigned.unknown	2.46229	0.049667
A_95_P186212	FG645302	unknown	not assigned.unknown	2.45661	0.043761
A_95_P034588	AJ719184	unknown	not assigned.unknown	2.44528	0.008864
A_95_P285928	FG155351	unknown	#N/A	2.44528	0.041601
A_95_P127607	EB427156	unknown	not assigned.unknown	2.41719	0.033282
A_95_P055156	BP133624	unknown	not assigned.unknown	2.4005	0.043278
A_95_P156807	EH614805	unknown	not assigned.unknown	2.38943	0.007631
A_95_P155632	EG650174	unknown	not assigned.unknown	2.37841	0.016581
A_95_P009961	TC4907	a	#N/A	2.37841	0.024633
A_95_P127907	EB427467	unknown	not assigned.unknown	2.36199	0.044839
A_95_P212952	EH620081	unknown	not assigned.unknown	2.36199	0.029247
A_95_P129572	EB429566	unknown	not assigned.unknown	2.35653	0.046909
A_95_P145522	FG636813	unknown	#N/A	2.31873	0.028989
A_95_P162172	EH621028	unknown	not assigned.unknown	2.31338	0.033469
A_95_P214682	TA20315_4097	unknown	not assigned.unknown	2.30271	0.028973
A_95_P164837	EH624205	unknown	not assigned.unknown	2.2974	0.013659
A_95_P098728	BP534624	unknown	not assigned.unknown	2.27101	0.015627
A_95_P301648	FG635137	unknown	#N/A	2.22427	0.016275
A_95_P055006	BP133583	unknown	not assigned.unknown	2.22427	0.047429
A_95_P275648	FG643795	unknown	#N/A	2.1785	0.020577
A_95_P229064	DV160793	unknown	not assigned.unknown	2.15348	0.030747
A_95_P121742	DW001833	Unknown protein	not assigned.unknown	2.15348	0.046724
A_95_P141517	EB445209	unknown	not assigned.unknown	2.10429	0.021063
A_95_P148467	EB677814	unknown	not assigned.unknown	2.09943	0.038799
A_95_P194152	TA15832_4097	unknown	not assigned.unknown	2.09943	0.035142
A_95_P125217	DW005013	unknown	not assigned.unknown	2.09459	0.028269
A_95_P224422	EB449164	unknown	not assigned.unknown	2.08975	0.034204
A_95_P093743	FG153629	Unknown protein	not assigned.unknown	2.07053	0.013071
A_95_P217197	TA20878_4097	unknown	not assigned.unknown	2.06575	0.023136
A_95_P078560	BP527546	unknown	not assigned.unknown	2.06575	0.018364
A_95_P145522	FG636813	unknown	not assigned.unknown	2.06098	0.042859
A_95_P058681	BP134533	unknown	not assigned.unknown	2.06098	0.023677
A_95_P212547	TA19859_4097	unknown	not assigned.unknown	2.06098	0.017601
A_95_P164327	EH623482	unknown	not assigned.unknown	2.05623	0.016104
A_95_P081360	BP528233	unknown	not assigned.unknown	2.05148	0.011142
A_95_P111862	CV020402	unknown	not assigned.unknown	2.04675	0.048119
A_95_P207542	TA18764_4097	unknown	not assigned.unknown	2.04675	0.022284
A_95_P157017	EH615072	unknown	not assigned.unknown	2.04202	0.027279
A_95_P119627	DV999078	unknown	not assigned.unknown	2.03261	0.025672
A_95_P130172	EB430216	unknown	not assigned.unknown	2.00463	0.031133
A_95_P017006	TC7665	unknown	#N/A	2.00463	0.047022
