# Supplementary material for: Organ-specific alterations in tobacco transcriptome caused by the PVX-derived P25 silencing suppressor transgene
Source: BMC Plant Biol. 2013 Jan 8;13:8. doi: 10.1186/1471-2229-13-8 (PMC3562197; doi:10.1186/1471-2229-13-8)
Supplement: Additional file 4 — Table S4. Normalized microarray data showing the up- and down-regulated transcripts in flowers of P25 expressing plants. [file 1471-2229-13-8-S4.xlsx]

## Sheet: Sheet1
Supplemental Table 4. Normalized flower up- and down-regulated microarray data
Probe ID	EST check	Gene description	total transcripts		Functional classification	FC	p.adjusted.1
		BIOTIC STRESS RESPONSE AND HYDROLYASES RELATED	35
A_95_P187597	TA14382_4097	Pathogenesis-related protein R minor form precursor	16	103 - 3 X	stress.abiotic	8.33973	0.0066
A_95_P160827	TA18974_4097	Chitinases, endochitinase	9	6 - 2 X	stress.biotic	6.1475	0.00766
A_95_P093808	BP532418	Defective transposon dTPH10 interruptin	1	2 x	not assigned.unknown	2.05623	0.046339
A_95_P112157	CV020547	SAR proteins	4	3-2 x	not assigned.unknown	2.12383	0.047423
A_95_P159067	EH617014	Glutathione transferase	1		misc.glutathione S transferases	2.81539	0.017613
A_95_P017101	U57350	Epoxide hydrolase	1		hydrolyases	3.71493	0.014791
A_95_P262981	EH624433	Epoxide hydrolase	1		hydrolyases	2.8219	0.02593
A_95_P017101	U57350	Epoxide hydrolase	1		hydrolyases	3.63847	0.014791
A_95_P162022	EH620772	Leucine-rich repeat transmembrane protein kinase, putative	1		hypersensitive related	0.438303	0.046969
		MISCELLANEOUS AND UNKNOWN	12
A_95_P140562	EB444453	Sn-2 gene			not assigned.unknown	2.12874	0.047423
A_95_P091018	BP531179	a			not assigned.unknown	0.437291	0.043049
A_95_P098313	BP534410	a			not assigned.unknown	0.437291	0.047423
A_95_P099668	BP535020	a			not assigned.unknown	0.482968	0.046969
A_95_P062525	BP135537	a			not assigned.unknown	0.448548	0.047423
A_95_P153552	EB683798	a			not assigned.unknown	8.51496	0.005321
A_95_P114792	CV021761	a			not assigned.unknown	2.92817	0.049633
A_95_P308083	FG644587	a			not assigned.unknown	5.33936	0.014791
A_95_P007686	M29868	Uroporphyrin-III methyltransferase, putative			Interesting and miscellaneous	2.32947	0.038086
A_95_P104267	DV159758	Glycine-rich protein precursor (GRP) gene			Intersting and miscellaneous	0.455861	0.047423
A_95_P104267	DV159758	Glycine-rich protein precursor (GRP) gene			Intersting and miscellaneous	0.385108	0.018504
A_95_P104267	DV159758	Glycine-rich protein precursor (GRP) gene			Intersting and miscellaneous	0.366868	0.01577
		PHOTOSYNTHESIS AND SUGAR SIGNALLING RELATED	6
A_95_P001076	EH620420	Photosystem II 10 kDa polypeptide			photosynthesis related	4	0.007825
A_95_P000246	EH623349	Ribulose bisphosphate carboxylase small chains			photosynthesis related	2.7384	0.020177
A_95_P001686	EH620909	Photosystem I reaction center subunit (PsaN)			photosynthesis related	0.282567	0.022902
A_95_P237354	X83853	PAR-1a protein			signalling.in sugar and nutrient physiology	8.7949	0.007825
A_95_P028456	X83852	PAR-1c			signalling.in sugar and nutrient physiology	2.63902	0.030259
A_95_P162022	EH620772	Receptor-like protein kinase/leucine-rich repeat transmembrane protein kinase, putative			signalling.receptor kinases.leucine rich repeat XI	0.438303	0.046969
		PROTEIN RELATED	10
A_95_P004321	EH621848	Ribosomal protein S10-like protein			protein synthesis related	2.31338	0.038086
A_95_P019016	EH623839	Trypsin proteinase inhibitor/Proteinase inhibitor type-2 precursor			protein.degradation	2.64512	0.043049
A_95_P019016	EH623839	Trypsin proteinase inhibitor			protein.degradation	2.21914	0.047271
A_95_P221137	FG634231	Phytophthora-inhibited protease 1/cysteine proteinase, putative , low query coverage			protein.degradation.cysteine protease	6.52812	0.007825
A_95_P101328	CN498801	Cysteine protease related cluster			protein.degradation.cysteine protease	3.81055	0.020177
A_95_P155932	EG650331	NEK6 ("NIMA (NEVER IN MITOSIS, GENE A)-RELATED 6")			protein.postranslational modification	0.351923	0.014791
A_95_P189877	EB426728	Ripening-related protein/ methylthioadenosine nucleosidase, putative			amino acid metabolism.synthesis.aspartate family.methionine	0.486327	0.047423
A_95_P189877	EB426728	Ripening-related protein/methylthioadenosine nucleosidase,putative			amino acid metabolism.synthesis.aspartate family.methionine	0.409897	0.029562
A_95_P011586	TA14882_4097	Methylthioadenosine nucleosidase (ATMTN1), catalytic			amino acid metabolism.synthesis.aspartate family.methionine	0.184284	0.0066
A_95_P000166	EH618220	Metallothionein-like protein type 2			metal binding	2.87454	0.028544
		SECONDARY METABOLISM AND TRANSCRIPTION FACTORS RELATED	3
A_95_P001016	EH619840	vetispiradiene synthase 4, putative			secondary metabolism.isoprenoids.terpenoids	4.3873	0.024433
A_95_P182312	TA13185_4097	Vetispiradiene synthase			secondary metabolism.isoprenoids.terpenoids	3.27918	0.047423
A_95_P112057	CV020502	GATA transcription factor, putative, low query coverage			transcription factor related	2.78305	0.031053
