# Supplementary material for: Organ-specific alterations in tobacco transcriptome caused by the PVX-derived P25 silencing suppressor transgene
Source: BMC Plant Biol. 2013 Jan 8;13:8. doi: 10.1186/1471-2229-13-8 (PMC3562197; doi:10.1186/1471-2229-13-8)
Supplement: Additional file 6 — Table S6. Up-regulated transcripts related to the protein synthesis and proteolysis in leaves of P25 expressing plants. [file 1471-2229-13-8-S6.xls]

## Sheet: MapManExport
Supplemental table 6. Altered transcripts related to protein synthesis and protein degradation
					Log2 values
BinCode	BinName	id	type	description	P25-leaf-2x-up-down-FDR 005.xls
29.2.1.2.2.21	protein.synthesis.ribosomal protein.eukaryotic.60S subunit.L21	a_95_p101503	Transcript	very weakly similar to (81.3) AT1G57860 | Symbols: | 60S ribosomal protein L21 | chr1:21430034-21430827 REVERSE	1.747
29.2.1.2.2.81	protein.synthesis.ribosomal protein.eukaryotic.60S subunit.P1	a_95_p147842	Transcript	very weakly similar to (92.0) AT5G24510 | Symbols: | 60s acidic ribosomal protein P1, putative | chr5:8369295-8369866 REVERSEvery weakly similar to (83.2) RLA1_MAIZE 60S acidic ribosomal protein P1 (L12) - Zea mays (Maize)very weakly similar to (81.6) loc_os08g02340 12008.m080029 protein 60S acidic ribosomal protein P1, putative, expressed	5.073
29.2.3	protein.synthesis.initiation	a_95_p002436	Transcript	weakly similar to ( 178) AT5G54940 | Symbols: | eukaryotic translation initiation factor SUI1, putative | chr5:22308420-22308758 REVERSEweakly similar to ( 172) SUI1_MAIZE Protein translation factor SUI1 homolog (Protein GOS2) - Zea mays (Maize)weakly similar to ( 175) loc_os05g41900 12005.m27899 protein protein translation factor SUI1, putative, expressed	1.763
29.2.3	protein.synthesis.initiation	a_95_p004331	Transcript	weakly similar to ( 178) AT5G54940 | Symbols: | eukaryotic translation initiation factor SUI1, putative | chr5:22308420-22308758 REVERSEweakly similar to ( 172) SUI1_MAIZE Protein translation factor SUI1 homolog (Protein GOS2) - Zea mays (Maize)weakly similar to ( 175) loc_os05g41900 12005.m27899 protein protein translation factor SUI1, putative, expressed	1.75
29.2.3	protein.synthesis.initiation	a_95_p004331	Transcript	weakly similar to ( 181) AT5G54940 | Symbols: | eukaryotic translation initiation factor SUI1, putative | chr5:22308420-22308758 REVERSEweakly similar to ( 175) SUI1_MAIZE Protein translation factor SUI1 homolog (Protein GOS2) - Zea mays (Maize)weakly similar to ( 177) loc_os05g41900 12005.m27899 protein protein translation factor SUI1, putative, expressed	1.75
29.2.3	protein.synthesis.initiation	a_95_p026041	Transcript	weakly similar to ( 115) AT4G27130 | Symbols: | eukaryotic translation initiation factor SUI1, putative | chr4:13604814-13605525 REVERSEweakly similar to ( 125) SUI1_ORYSA Protein translation factor SUI1 homolog (Protein GOS2) (Translational initiation factor 1) (Protein eIF1) - Oryza sativa (Rice)weakly similar to ( 125) loc_os07g34589 12007.m29388 protein protein translation factor SUI1, putati…	1.69
29.2.3	protein.synthesis.initiation	a_95_p026041	Transcript	weakly similar to ( 191) AT1G54290 | Symbols: | eukaryotic translation initiation factor SUI1, putative | chr1:20268710-20269390 REVERSEweakly similar to ( 198) SUI1_ORYSA Protein translation factor SUI1 homolog (Protein GOS2) (Translational initiation factor 1) (Protein eIF1) - Oryza sativa (Rice)weakly similar to ( 198) loc_os07g34589 12007.m29388 protein protein translation factor SUI1, putati…	1.69
29.2.3	protein.synthesis.initiation	a_95_p093283	Transcript	very weakly similar to (94.7) AT5G54940 | Symbols: | eukaryotic translation initiation factor SUI1, putative | chr5:22308420-22308758 REVERSEvery weakly similar to (84.7) SUI1_ORYSA Protein translation factor SUI1 homolog (Protein GOS2) (Translational initiation factor 1) (Protein eIF1) - Oryza sativa (Rice)very weakly similar to (89.0) loc_os05g41900 12005.m27899 protein protein translation fact…	1.583
29.2.3	protein.synthesis.initiation	a_95_p093283	Transcript	weakly similar to ( 178) AT5G54940 | Symbols: | eukaryotic translation initiation factor SUI1, putative | chr5:22308420-22308758 REVERSEweakly similar to ( 172) SUI1_MAIZE Protein translation factor SUI1 homolog (Protein GOS2) - Zea mays (Maize)weakly similar to ( 175) loc_os05g41900 12005.m27899 protein protein translation factor SUI1, putative, expressed	1.583
29.2.3	protein.synthesis.initiation	a_95_p093283	Transcript	weakly similar to ( 181) AT5G54940 | Symbols: | eukaryotic translation initiation factor SUI1, putative | chr5:22308420-22308758 REVERSEweakly similar to ( 175) SUI1_MAIZE Protein translation factor SUI1 homolog (Protein GOS2) - Zea mays (Maize)weakly similar to ( 177) loc_os05g41900 12005.m27899 protein protein translation factor SUI1, putative, expressed	1.583
29.2.3	protein.synthesis.initiation	a_95_p187672	Transcript	weakly similar to ( 115) AT4G27130 | Symbols: | eukaryotic translation initiation factor SUI1, putative | chr4:13604814-13605525 REVERSEweakly similar to ( 125) SUI1_ORYSA Protein translation factor SUI1 homolog (Protein GOS2) (Translational initiation factor 1) (Protein eIF1) - Oryza sativa (Rice)weakly similar to ( 125) loc_os07g34589 12007.m29388 protein protein translation factor SUI1, putati…	1.94
29.2.3	protein.synthesis.initiation	a_95_p224967	Transcript	moderately similar to ( 211) AT3G55620 | Symbols: emb1624 | emb1624 (embryo defective 1624); ribosome binding / translation initiation factor | chr3:20634581-20636312 FORWARDweakly similar to ( 120) IF6_BETVU Eukaryotic translation initiation factor 6 (eIF-6) (Fragment) - Beta vulgaris (Sugar beet)moderately similar to ( 217) loc_os07g44620 12007.m29287 protein eukaryotic translation initiation f…	1.207
29.2.3	protein.synthesis.initiation	a_95_p224967	Transcript	moderately similar to ( 454) AT3G55620 | Symbols: emb1624 | emb1624 (embryo defective 1624); ribosome binding / translation initiation factor | chr3:20634581-20636312 FORWARDmoderately similar to ( 339) IF6_BETVU Eukaryotic translation initiation factor 6 (eIF-6) (Fragment) - Beta vulgaris (Sugar beet)moderately similar to ( 455) loc_os07g44620 12007.m29287 protein eukaryotic translation initiati…	1.207
29.2.3	protein.synthesis.initiation	a_95_p246422	Transcript	weakly similar to ( 115) AT4G27130 | Symbols: | eukaryotic translation initiation factor SUI1, putative | chr4:13604814-13605525 REVERSEweakly similar to ( 125) SUI1_ORYSA Protein translation factor SUI1 homolog (Protein GOS2) (Translational initiation factor 1) (Protein eIF1) - Oryza sativa (Rice)weakly similar to ( 125) loc_os07g34589 12007.m29388 protein protein translation factor SUI1, putati…	1.683
29.2.3	protein.synthesis.initiation	a_95_p246422	Transcript	weakly similar to ( 191) AT1G54290 | Symbols: | eukaryotic translation initiation factor SUI1, putative | chr1:20268710-20269390 REVERSEweakly similar to ( 198) SUI1_ORYSA Protein translation factor SUI1 homolog (Protein GOS2) (Translational initiation factor 1) (Protein eIF1) - Oryza sativa (Rice)weakly similar to ( 198) loc_os07g34589 12007.m29388 protein protein translation factor SUI1, putati…	1.683
BinCode	BinName	id	type	description	P25-leaf-2x-up-down-FDR 005.xls
29.5.11.1	protein.degradation.ubiquitin.ubiquitin	a_95_p109652	Transcript	very weakly similar to (95.1) AT1G23410 | Symbols: | ubiquitin extension protein, putative / 40S ribosomal protein S27A (RPS27aA) | chr1:8314940-8315410 FORWARDvery weakly similar to (89.0) UBIQ_ACECL Ubiquitin - Acetabularia cliftonii (Green alga)very weakly similar to ( 100) loc_os08g08760 12008.m05011 protein ubiquitin family protein, expressed Ubiquitin	1.013
29.5.11.3	protein.degradation.ubiquitin.E2	a_95_p215772	Transcript	moderately similar to ( 296) AT3G57870 | Symbols: AHUS5, EMB1637, SCE1, SCE1A, ATSCE1 | SCE1 (SUMO CONJUGATION ENZYME 1); SUMO ligase | chr3:21428831-21430110 REVERSEweakly similar to ( 112) UBC2_MEDSA Ubiquitin-conjugating enzyme E2-17 kDa (EC 6.3.2.19) (Ubiquitin-protein ligase) (Ubiquitin carrier protein) - Medicago sativa (Alfalfa)moderately similar to ( 308) loc_os03g03130 12003.m05850 prote…	1.017
29.5.5	protein.degradation.serine protease	a_95_p162787	Transcript	moderately similar to ( 351) AT5G47040 | Symbols: LON2 | LON2 (LON PROTEASE 2); ATP binding / ATP-dependent peptidase/ nucleoside-triphosphatase/ nucleotide binding / serine-type endopeptidase/ serine-type peptidase | chr5:19093356-19098678 REVERSEmoderately similar to ( 355) LONH1_SPIOL Lon protease homolog 1, mitochondrial precursor (EC 3.4.21.-) - Spinacia oleracea (Spinach)moderately similar …	1.027
29.5.11.3	protein.degradation.ubiquitin.E2	a_95_p231199	Transcript	moderately similar to ( 255) AT1G64230 | Symbols: UBC28 | ubiquitin-conjugating enzyme, putative | chr1:23833792-23835220 FORWARDweakly similar to ( 120) UBC2_WHEAT Ubiquitin-conjugating enzyme E2-17 kDa (EC 6.3.2.19) (Ubiquitin-protein ligase) (Ubiquitin carrier protein) - Triticum aestivum (Wheat)moderately similar to ( 245) loc_os06g30970 12006.m07639 protein ubiquitin-conjugating enzyme E2-17…	1.03
29.5.11.3	protein.degradation.ubiquitin.E2	a_95_p231199	Transcript	moderately similar to ( 271) AT4G27960 | Symbols: UBC9 | UBC9 (UBIQUITIN CONJUGATING ENZYME 9); ubiquitin-protein ligase | chr4:13916065-13917293 REVERSEweakly similar to ( 129) UBC2_WHEAT Ubiquitin-conjugating enzyme E2-17 kDa (EC 6.3.2.19) (Ubiquitin-protein ligase) (Ubiquitin carrier protein) - Triticum aestivum (Wheat)moderately similar to ( 263) loc_os04g57220 12004.m101686 protein ubiquitin…	1.03
29.5.11.3	protein.degradation.ubiquitin.E2	a_95_p186157	Transcript	moderately similar to ( 288) AT4G27960 | Symbols: UBC9 | UBC9 (UBIQUITIN CONJUGATING ENZYME 9); ubiquitin-protein ligase | chr4:13916065-13917293 REVERSEweakly similar to ( 143) UBC2_WHEAT Ubiquitin-conjugating enzyme E2-17 kDa (EC 6.3.2.19) (Ubiquitin-protein ligase) (Ubiquitin carrier protein) - Triticum aestivum (Wheat)moderately similar to ( 285) loc_os06g30970 12006.m07639 protein ubiquitin-…	1.047
29.5.11.1	protein.degradation.ubiquitin.ubiquitin	a_95_p186027	Transcript	moderately similar to ( 487) AT5G03240 | Symbols: UBQ3 | UBQ3 (POLYUBIQUITIN 3); protein binding | chr5:771976-772896 REVERSEweakly similar to ( 135) UBIQ_WHEAT Ubiquitin - Triticum aestivum (Wheat)moderately similar to ( 489) loc_os04g53620 12004.m101663 protein polyubiquitin OUB2, putative, expressed Ubiquitin UBQ ubiquitin Nedd8 UBL	1.05
29.5.11.4.2	protein.degradation.ubiquitin.E3.RING	a_95_p268221	Transcript	weakly similar to ( 134) AT5G41350 | Symbols: | zinc finger (C3HC4-type RING finger) family protein | chr5:16542026-16543092 REVERSEweakly similar to ( 110) loc_os11g18947 12011.m28787 protein RHB1A, putative, expressed	1.06
29.5.11.3	protein.degradation.ubiquitin.E2	a_95_p202697	Transcript	moderately similar to ( 261) AT3G57870 | Symbols: AHUS5, EMB1637, SCE1, SCE1A, ATSCE1 | SCE1 (SUMO CONJUGATION ENZYME 1); SUMO ligase | chr3:21428831-21430110 REVERSEvery weakly similar to (91.3) UBC2_MEDSA Ubiquitin-conjugating enzyme E2-17 kDa (EC 6.3.2.19) (Ubiquitin-protein ligase) (Ubiquitin carrier protein) - Medicago sativa (Alfalfa)moderately similar to ( 275) loc_os03g03130 12003.m05850 …	1.063
29.5.11.4.2	protein.degradation.ubiquitin.E3.RING	a_95_p016961	Transcript	moderately similar to ( 213) AT5G14420 | Symbols: RGLG2 | RGLG2 (RING domain Ligase2); ubiquitin-protein ligase | chr5:4648355-4650563 REVERSEweakly similar to ( 194) loc_os01g68060 12001.m12910 protein copine-6, putative, expressed	1.067
29.5.11.4.2	protein.degradation.ubiquitin.E3.RING	a_95_p200712	Transcript	moderately similar to ( 363) AT5G14420 | Symbols: RGLG2 | RGLG2 (RING domain Ligase2); ubiquitin-protein ligase | chr5:4648355-4650563 REVERSEmoderately similar to ( 349) loc_os01g68060 12001.m12910 protein copine-6, putative, expressed vWA_copine_like Copine	1.08
29.5.7	protein.degradation.metalloprotease	a_95_p099343	Transcript	weakly similar to ( 165) AT2G41790 | Symbols: | peptidase M16 family protein / insulinase family protein | chr2:17429453-17436110 REVERSEweakly similar to ( 186) loc_os07g38260 12007.m08073 protein insulin-degrading enzyme, putative, expressed	1.09
29.5.3	protein.degradation.cysteine protease	a_95_p181777	Transcript	moderately similar to ( 339) AT5G43060 | Symbols: | cysteine proteinase, putative / thiol protease, putative | chr5:17269784-17272117 REVERSEmoderately similar to ( 286) ORYA_ORYSA Oryzain alpha chain precursor (EC 3.4.22.-) - Oryza sativa (Rice)moderately similar to ( 274) loc_os04g57440 12004.m101443 protein cysteine protease 1 precursor, putative, expressed Peptidase_C1A Peptidase_C1 Pept_C1	1.103
29.5.11.1	protein.degradation.ubiquitin.ubiquitin	a_95_p000526	Transcript	weakly similar to ( 151) AT5G55160 | Symbols: SUM2, SUMO 2, SUMO2, ATSUMO2 | SUMO2 (SMALL UBIQUITIN-LIKE MODIFIER 2); protein binding / protein tag | chr5:22383747-22384772 REVERSEweakly similar to ( 154) SMT3_ORYSA Ubiquitin-like protein SMT3 - Oryza sativa (Rice)weakly similar to ( 159) loc_os01g68950 12001.m42793 protein ubiquitin-like protein SMT3, putative, expressed Sumo SMT3	1.107
29.5.11.3	protein.degradation.ubiquitin.E2	a_95_p225942	Transcript	moderately similar to ( 310) AT1G53020 | Symbols: UBC26, PFU3 | UBC26 (UBIQUITIN-CONJUGATING ENZYME 26); ubiquitin-protein ligase | chr1:19751372-19759474 REVERSEmoderately similar to ( 319) loc_os05g48380 12005.m08909 protein ubiquitin-conjugating enzyme E2, putative, expressed UBCc UQ_con UBCc COG5078	1.113
29.5.11.3	protein.degradation.ubiquitin.E2	a_95_p225942	Transcript	weakly similar to ( 112) AT3G15355 | Symbols: UBC25, PFU1 | UBC25 (UBIQUITIN-CONJUGATING ENZYME 25); small conjugating protein ligase | chr3:5183858-5186669 FORWARDweakly similar to ( 115) loc_os05g48380 12005.m08909 protein ubiquitin-conjugating enzyme E2, putative, expressed	1.113
29.5.11	protein.degradation.ubiquitin	a_95_p084575	Transcript	weakly similar to ( 142) AT2G12550 | Symbols: | ubiquitin-associated (UBA)/TS-N domain-containing protein | chr2:5114881-5118486 FORWARDweakly similar to ( 104) loc_os04g55150 12004.m35482 protein UBA/TS-N domain containing protein, expressed	1.12
29.5.11	protein.degradation.ubiquitin	a_95_p217947	Transcript	weakly similar to ( 140) AT5G15460 | Symbols: MUB2 | MUB2 (MEMBRANE-ANCHORED UBIQUITIN-FOLD PROTEIN 2) | chr5:5018947-5020105 REVERSEweakly similar to ( 130) MUB3_ORYSA Membrane-anchored ubiquitin-fold protein 3 precursor (Membrane-anchored ub-fold protein 3) (OsMUB3) - Oryza sativa (Rice)weakly similar to ( 130) loc_os02g51500 12002.m34032 protein NTGP5, putative, expressedNTGP5	1.127
29.5.11.1	protein.degradation.ubiquitin.ubiquitin	a_95_p023767	Transcript	moderately similar to ( 487) AT5G03240 | Symbols: UBQ3 | UBQ3 (POLYUBIQUITIN 3); protein binding | chr5:771976-772896 REVERSEweakly similar to ( 135) UBIQ_WHEAT Ubiquitin - Triticum aestivum (Wheat)moderately similar to ( 489) loc_os04g53620 12004.m101663 protein polyubiquitin OUB2, putative, expressed Ubiquitin UBQ ubiquitin Nedd8 UBL	1.13
29.5	protein.degradation	a_95_p011921	Transcript	moderately similar to ( 328) AT1G56700 | Symbols: | pyrrolidone-carboxylate peptidase family protein | chr1:21256830-21257640 FORWARDmoderately similar to ( 347) loc_os07g44610 12007.m079765 protein pyrrolidone carboxyl peptidase, putative, expressed Peptidase_C15	1.137
29.5.11.3	protein.degradation.ubiquitin.E2	a_95_p026471	Transcript	moderately similar to ( 310) AT1G53020 | Symbols: UBC26, PFU3 | UBC26 (UBIQUITIN-CONJUGATING ENZYME 26); ubiquitin-protein ligase | chr1:19751372-19759474 REVERSEmoderately similar to ( 319) loc_os05g48380 12005.m08909 protein ubiquitin-conjugating enzyme E2, putative, expressed UBCc UQ_con UBCc COG5078	1.14
29.5.11.2	protein.degradation.ubiquitin.E1	a_95_p090973	Transcript	moderately similar to ( 429) AT2G30110 | Symbols: ATUBA1, MOS5 | ATUBA1; ubiquitin activating enzyme/ ubiquitin-protein ligase | chr2:12852632-12857369 REVERSEmoderately similar to ( 381) UBE12_WHEAT Ubiquitin-activating enzyme E1 2 - Triticum aestivum (Wheat)moderately similar to ( 396) loc_os12g01520 12012.m073731 protein ubiquitin-activating enzyme E1 2, putative, expressed Ube1_repeat2 UBA_e1…	1.15
29.5.11.2	protein.degradation.ubiquitin.E1	a_95_p090973	Transcript	weakly similar to ( 193) AT2G30110 | Symbols: ATUBA1, MOS5 | ATUBA1; ubiquitin activating enzyme/ ubiquitin-protein ligase | chr2:12852632-12857369 REVERSEweakly similar to ( 178) UBE11_WHEAT Ubiquitin-activating enzyme E1 1 - Triticum aestivum (Wheat)weakly similar to ( 185) loc_os11g01510 12011.m079908 protein ubiquitin-activating enzyme E1 2, putative, expressed Ube1_repeat2 UBACT	1.15
29.5.11.3	protein.degradation.ubiquitin.E2	a_95_p291173	Transcript	moderately similar to ( 296) AT3G57870 | Symbols: AHUS5, EMB1637, SCE1, SCE1A, ATSCE1 | SCE1 (SUMO CONJUGATION ENZYME 1); SUMO ligase | chr3:21428831-21430110 REVERSEweakly similar to ( 112) UBC2_MEDSA Ubiquitin-conjugating enzyme E2-17 kDa (EC 6.3.2.19) (Ubiquitin-protein ligase) (Ubiquitin carrier protein) - Medicago sativa (Alfalfa)moderately similar to ( 308) loc_os03g03130 12003.m05850 prote…	1.15
29.5.11.1	protein.degradation.ubiquitin.ubiquitin	a_95_p004241	Transcript	weakly similar to ( 125) AT3G45180 | Symbols: | ubiquitin family protein | chr3:16538991-16539212 REVERSEweakly similar to ( 146) loc_os02g41820 12002.m09219 protein expressed protein Ubl5	1.157
29.5.11.1	protein.degradation.ubiquitin.ubiquitin	a_95_p004241	Transcript	weakly similar to ( 128) AT5G42300 | Symbols: UBL5 | UBL5 (UBIQUITIN-LIKE PROTEIN 5) | chr5:16913611-16913832 REVERSEweakly similar to ( 146) loc_os02g41820 12002.m09219 protein expressed protein Ubl5	1.157
29.5.11.1	protein.degradation.ubiquitin.ubiquitin	a_95_p005471	Transcript	weakly similar to ( 101) AT3G45180 | Symbols: | ubiquitin family protein | chr3:16538991-16539212 REVERSEweakly similar to ( 114) loc_os02g41820 12002.m09219 protein expressed protein Ubl5	1.16
29.5.11.1	protein.degradation.ubiquitin.ubiquitin	a_95_p005471	Transcript	weakly similar to ( 127) AT5G42300 | Symbols: UBL5 | UBL5 (UBIQUITIN-LIKE PROTEIN 5) | chr5:16913611-16913832 REVERSEweakly similar to ( 145) loc_os02g41820 12002.m09219 protein expressed protein Ubl5	1.16
29.5	protein.degradation	a_95_p010716	Transcript	moderately similar to ( 327) AT1G56700 | Symbols: | pyrrolidone-carboxylate peptidase family protein | chr1:21256830-21257640 FORWARDmoderately similar to ( 346) loc_os07g44610 12007.m079765 protein pyrrolidone carboxyl peptidase, putative, expressed Peptidase_C15	1.167
29.5.5	protein.degradation.serine protease	a_95_p162632	Transcript	moderately similar to ( 248) AT5G47040 | Symbols: LON2 | LON2 (LON PROTEASE 2); ATP binding / ATP-dependent peptidase/ nucleoside-triphosphatase/ nucleotide binding / serine-type endopeptidase/ serine-type peptidase | chr5:19093356-19098678 REVERSEmoderately similar to ( 257) LONH1_SPIOL Lon protease homolog 1, mitochondrial precursor (EC 3.4.21.-) - Spinacia oleracea (Spinach)moderately similar …	1.167
29.5.11.1	protein.degradation.ubiquitin.ubiquitin	a_95_p000586	Transcript	weakly similar to ( 129) AT5G42300 | Symbols: UBL5 | UBL5 (UBIQUITIN-LIKE PROTEIN 5) | chr5:16913611-16913832 REVERSEweakly similar to ( 147) loc_os02g41820 12002.m09219 protein expressed protein Ubl5	1.177
29.5.11	protein.degradation.ubiquitin	a_95_p130892	Transcript	moderately similar to ( 384) AT2G46500 | Symbols: | phosphatidylinositol 3- and 4-kinase family protein / ubiquitin family protein | chr2:19086741-19088534 REVERSEmoderately similar to ( 354) loc_os05g51230 12005.m09188 protein phosphatidylinositol 3- and 4-kinase family protein, expressed PI3_PI4_kinase	1.183
29.5.11.4.2	protein.degradation.ubiquitin.E3.RING	a_95_p162402	Transcript	weakly similar to ( 175) AT3G03440 | Symbols: | armadillo/beta-catenin repeat family protein | chr3:815709-818568 FORWARDweakly similar to ( 167) loc_os01g02200 12001.m06862 protein ubiquitin-protein ligase, putative, expressed	1.183
29.5.11.2	protein.degradation.ubiquitin.E1	a_95_p014481	Transcript	moderately similar to ( 429) AT2G30110 | Symbols: ATUBA1, MOS5 | ATUBA1; ubiquitin activating enzyme/ ubiquitin-protein ligase | chr2:12852632-12857369 REVERSEmoderately similar to ( 381) UBE12_WHEAT Ubiquitin-activating enzyme E1 2 - Triticum aestivum (Wheat)moderately similar to ( 396) loc_os12g01520 12012.m073731 protein ubiquitin-activating enzyme E1 2, putative, expressed Ube1_repeat2 UBA_e1…	1.187
29.5.3	protein.degradation.cysteine protease	a_95_p163082	Transcript	weakly similar to ( 185) AT1G47128 | Symbols: RD21, RD21A | RD21 (responsive to dehydration 21); cysteine-type endopeptidase/ cysteine-type peptidase | chr1:17283139-17285609 REVERSEweakly similar to ( 192) ORYA_ORYSA Oryzain alpha chain precursor (EC 3.4.22.-) - Oryza sativa (Rice)weakly similar to ( 180) loc_os04g57440 12004.m101443 protein cysteine protease 1 precursor, putative, expressed	1.213
29.5.5	protein.degradation.serine protease	a_95_p051821	Transcript	moderately similar to ( 384) AT5G47040 | Symbols: LON2 | LON2 (LON PROTEASE 2); ATP binding / ATP-dependent peptidase/ nucleoside-triphosphatase/ nucleotide binding / serine-type endopeptidase/ serine-type peptidase | chr5:19093356-19098678 REVERSEmoderately similar to ( 375) LONH1_MAIZE Lon protease homolog 1, mitochondrial precursor (EC 3.4.21.-) - Zea mays (Maize)moderately similar to ( 385) l…	1.213
29.5.5	protein.degradation.serine protease	a_95_p051821	Transcript	very weakly similar to (80.1) AT5G47040 | Symbols: LON2 | LON2 (LON PROTEASE 2); ATP binding / ATP-dependent peptidase/ nucleoside-triphosphatase/ nucleotide binding / serine-type endopeptidase/ serine-type peptidase | chr5:19093356-19098678 REVERSEvery weakly similar to (80.9) LONH1_SPIOL Lon protease homolog 1, mitochondrial precursor (EC 3.4.21.-) - Spinacia oleracea (Spinach)	1.213
29.5.11.4.2	protein.degradation.ubiquitin.E3.RING	a_95_p211187	Transcript	weakly similar to ( 125) AT4G03510 | Symbols: RMA1 | RMA1; protein binding / ubiquitin-protein ligase/ zinc ion binding | chr4:1557905-1558654 REVERSEvery weakly similar to (98.6) loc_os04g44820 12004.m09439 protein ring domain containing protein, putative, expressed	1.213
29.5.3	protein.degradation.cysteine protease	a_95_p245427	Transcript	highly similar to ( 536) AT1G02305 | Symbols: | cathepsin B-like cysteine protease, putative | chr1:455816-457974 FORWARDweakly similar to ( 117) ALEU_HORVU Thiol protease aleurain precursor (EC 3.4.22.16) - Hordeum vulgare (Barley)highly similar to ( 503) loc_os05g24550 12005.m083685 protein cathepsin B-like cysteine proteinase 3 precursor, putative, expressed Peptidase_C1A_CathepsinB Peptidase_…	1.23
29.5.7	protein.degradation.metalloprotease	a_95_p195327	Transcript	moderately similar to ( 276) AT2G41790 | Symbols: | peptidase M16 family protein / insulinase family protein | chr2:17429453-17436110 REVERSEmoderately similar to ( 283) loc_os07g38270 12007.m08074 protein insulin-degrading enzyme, putative, expressed Ptr	1.237
29.5.7	protein.degradation.metalloprotease	a_95_p195327	Transcript	very weakly similar to (99.0) AT2G41790 | Symbols: | peptidase M16 family protein / insulinase family protein | chr2:17429453-17436110 REVERSEweakly similar to ( 107) loc_os07g38280 12007.m08075 protein insulin-degrading enzyme, putative, expressed	1.237
29.5.3	protein.degradation.cysteine protease	a_95_p025386	Transcript	highly similar to ( 521) AT1G02305 | Symbols: | cathepsin B-like cysteine protease, putative | chr1:455816-457974 FORWARDweakly similar to ( 111) ALEU_HORVU Thiol protease aleurain precursor (EC 3.4.22.16) - Hordeum vulgare (Barley)moderately similar to ( 493) loc_os05g24550 12005.m083685 protein cathepsin B-like cysteine proteinase 3 precursor, putative, expressed Peptidase_C1A_CathepsinB Peptid…	1.26
29.5.11.4.3.2	protein.degradation.ubiquitin.E3.SCF.FBOX	a_95_p219067	Transcript	very weakly similar to (82.4) AT5G49610 | Symbols: | F-box family protein | chr5:20131448-20132527 REVERSEvery weakly similar to (96.7) loc_os03g56500 12003.m10559 protein expressed protein	1.267
29.5.5	protein.degradation.serine protease	a_95_p123212	Transcript	moderately similar to ( 361) AT5G51070 | Symbols: ERD1, CLPD | ERD1 (EARLY RESPONSIVE TO DEHYDRATION 1); ATP binding / ATPase/ nucleoside-triphosphatase/ nucleotide binding / protein binding | chr5:20764479-20768481 FORWARDmoderately similar to ( 213) CLPC_PEA ATP-dependent Clp protease ATP-binding subunit clpC homolog, chloroplast precursor - Pisum sativum (Garden pea)moderately similar to ( 332…	1.273
29.5.11.4.2	protein.degradation.ubiquitin.E3.RING	a_95_p069380	Transcript	weakly similar to ( 169) AT2G31510 | Symbols: | IBR domain-containing protein / ARIADNE-like protein ARI7 (ARI7) | chr2:13416991-13421170 REVERSEweakly similar to ( 171) loc_os04g41470 12004.m35358 protein protein ariadne-1, putative, expressed	1.287
29.5.2	protein.degradation.autophagy	a_95_p095078	Transcript	weakly similar to ( 130) AT4G16520 | Symbols: ATG8F | ATG8F (autophagy 8f); microtubule binding | chr4:9306882-9308113 REVERSEweakly similar to ( 123) loc_os08g09240 12008.m26825 protein autophagy-related protein 8 precursor, putative, expressed GABARAP MAP1_LC3	1.29
29.5.3	protein.degradation.cysteine protease	a_95_p005856	Transcript	highly similar to ( 555) AT5G43060 | Symbols: | cysteine proteinase, putative / thiol protease, putative | chr5:17269784-17272117 REVERSEhighly similar to ( 516) ORYA_ORYSA Oryzain alpha chain precursor (EC 3.4.22.-) - Oryza sativa (Rice)moderately similar to ( 489) loc_os04g57440 12004.m101443 protein cysteine protease 1 precursor, putative, expressed Peptidase_C1 Peptidase_C1A Pept_C1 Peptidase…	1.3
29.5.11.4.2	protein.degradation.ubiquitin.E3.RING	a_95_p215117	Transcript	very weakly similar to (91.7) AT4G35070 | Symbols: | FUNCTIONS IN: molecular_function unknown; INVOLVED IN: biological_process unknown; LOCATED IN: cellular_component unknown; EXPRESSED IN: 11 plant structures; EXPRESSED DURING: 8 growth stages; BEST Arabidopsis thaliana protein match is: SBP1 (s-ribonuclease binding protein 1); protein binding / zinc ion binding (TAIR:AT1G45976.1); Has 495 Blast…	1.35
29.5.11.4.2	protein.degradation.ubiquitin.E3.RING	a_95_p288303	Transcript	moderately similar to ( 271) AT2G22120 | Symbols: | protein binding / zinc ion binding | chr2:9394026-9396768 FORWARDmoderately similar to ( 265) loc_os11g39130 12011.m080074 protein zinc finger, C3HC4 type family protein, expressed	1.357
29.5.11.4.2	protein.degradation.ubiquitin.E3.RING	a_95_p158792	Transcript	weakly similar to ( 139) AT1G35330 | Symbols: | zinc finger (C3HC4-type RING finger) family protein | chr1:12965046-12966113 FORWARDweakly similar to ( 112) loc_os08g37760 12008.m07761 protein zinc finger, C3HC4 type family protein, expressed	1.38
29.5.11.5	protein.degradation.ubiquitin.ubiquitin protease	a_95_p267486	Transcript	moderately similar to ( 293) AT3G20630 | Symbols: UBP14, TTN6, ATUBP14 | UBP14 (UBIQUITIN-SPECIFIC PROTEASE 14); ubiquitin-specific protease | chr3:7203001-7208340 REVERSEmoderately similar to ( 288) loc_os01g08200 12001.m07445 protein ubiquitin carboxyl-terminal hydrolase 14, putative, expressed UBP14 Peptidase_C19B	1.387
29.5.7	protein.degradation.metalloprotease	a_95_p135952	Transcript	moderately similar to ( 329) AT1G24140 | Symbols: | matrixin family protein | chr1:8536131-8537285 REVERSEmoderately similar to ( 220) MEP1_SOYBN Metalloendoproteinase 1 precursor (EC 3.4.24.-) (SMEP1) - Glycine max (Soybean)moderately similar to ( 253) loc_os02g50730 12002.m10107 protein metalloendoproteinase 1 precursor, putative, expressed Peptidase_M10 ZnMc_MMP ZnMc	1.39
29.5.3	protein.degradation.cysteine protease	a_95_p018776	Transcript	highly similar to ( 555) AT5G43060 | Symbols: | cysteine proteinase, putative / thiol protease, putative | chr5:17269784-17272117 REVERSEhighly similar to ( 516) ORYA_ORYSA Oryzain alpha chain precursor (EC 3.4.22.-) - Oryza sativa (Rice)moderately similar to ( 489) loc_os04g57440 12004.m101443 protein cysteine protease 1 precursor, putative, expressed Peptidase_C1 Peptidase_C1A Pept_C1 Peptidase…	1.4
29.5.3	protein.degradation.cysteine protease	a_95_p018776	Transcript	weakly similar to ( 185) AT1G47128 | Symbols: RD21, RD21A | RD21 (responsive to dehydration 21); cysteine-type endopeptidase/ cysteine-type peptidase | chr1:17283139-17285609 REVERSEweakly similar to ( 192) ORYA_ORYSA Oryzain alpha chain precursor (EC 3.4.22.-) - Oryza sativa (Rice)weakly similar to ( 180) loc_os04g57440 12004.m101443 protein cysteine protease 1 precursor, putative, expressed	1.4
29.5.11.4.2	protein.degradation.ubiquitin.E3.RING	a_95_p137607	Transcript	moderately similar to ( 404) AT1G79380 | Symbols: | copine-related | chr1:29860812-29863023 FORWARDmoderately similar to ( 426) loc_os08g04130 12008.m080076 protein copine-6, putative, expressed vWA_copine_like Copine	1.413
29.5.11.4.2	protein.degradation.ubiquitin.E3.RING	a_95_p137607	Transcript	weakly similar to ( 107) AT5G63970 | Symbols: | copine-related | chr5:25607006-25608916 REVERSEweakly similar to ( 108) loc_os08g04130 12008.m080076 protein copine-6, putative, expressed	1.413
29.5.3	protein.degradation.cysteine protease	a_95_p008566	Transcript	moderately similar to ( 244) AT3G12490 | Symbols: ATCYSB | cysteine protease inhibitor, putative / cystatin, putative | chr3:3960523-3961777 REVERSEweakly similar to ( 121) CYTI_VIGUN Cysteine proteinase inhibitor (Cystatin) - Vigna unguiculata (Cowpea)moderately similar to ( 230) loc_os01g16430 12001.m08239 protein multidomain cystatin, putative, expressed	1.43
29.5.3	protein.degradation.cysteine protease	a_95_p008566	Transcript	moderately similar to ( 247) AT3G12490 | Symbols: ATCYSB | cysteine protease inhibitor, putative / cystatin, putative | chr3:3960523-3961777 REVERSEweakly similar to ( 125) CYTI_VIGUN Cysteine proteinase inhibitor (Cystatin) - Vigna unguiculata (Cowpea)moderately similar to ( 229) loc_os01g16430 12001.m08239 protein multidomain cystatin, putative, expressed	1.43
29.5.4	protein.degradation.aspartate protease	a_95_p209227	Transcript	weakly similar to ( 137) AT3G51330 | Symbols: | aspartyl protease family protein | chr3:19053480-19056152 REVERSEweakly similar to ( 107) loc_os04g15790 12004.m101470 protein aspartic-type endopeptidase/ pepsin A, putative, expressed	1.433
29.5.11.4.2	protein.degradation.ubiquitin.E3.RING	a_95_p215977	Transcript	weakly similar to ( 165) AT3G05200 | Symbols: ATL6 | ATL6; protein binding / zinc ion binding | chr3:1477377-1478573 FORWARDweakly similar to ( 129) loc_os08g37760 12008.m07761 protein zinc finger, C3HC4 type family protein, expressed	1.44
29.5.3	protein.degradation.cysteine protease	a_95_p016206	Transcript	highly similar to ( 536) AT1G02305 | Symbols: | cathepsin B-like cysteine protease, putative | chr1:455816-457974 FORWARDweakly similar to ( 117) ALEU_HORVU Thiol protease aleurain precursor (EC 3.4.22.16) - Hordeum vulgare (Barley)highly similar to ( 503) loc_os05g24550 12005.m083685 protein cathepsin B-like cysteine proteinase 3 precursor, putative, expressed Peptidase_C1A_CathepsinB Peptidase_…	1.447
29.5.11.1	protein.degradation.ubiquitin.ubiquitin	a_95_p135392	Transcript	moderately similar to ( 389) AT5G03240 | Symbols: UBQ3 | UBQ3 (POLYUBIQUITIN 3); protein binding | chr5:771976-772896 REVERSEweakly similar to ( 134) UBIQ_WHEAT Ubiquitin - Triticum aestivum (Wheat)moderately similar to ( 392) loc_os04g53620 12004.m101663 protein polyubiquitin OUB2, putative, expressed Ubiquitin UBQ ubiquitin Nedd8 UBL	1.453
29.5.11	protein.degradation.ubiquitin	a_95_p013721	Transcript	weakly similar to ( 137) AT4G24690 | Symbols: | ubiquitin-associated (UBA)/TS-N domain-containing protein / octicosapeptide/Phox/Bemp1 (PB1) domain-containing protein | chr4:12741191-12744202 FORWARDweakly similar to ( 114) loc_os02g38050 12002.m33744 protein PB1 domain containing protein, expressed	1.463
29.5.11.3	protein.degradation.ubiquitin.E2	a_95_p026761	Transcript	moderately similar to ( 260) AT3G57870 | Symbols: AHUS5, EMB1637, SCE1, SCE1A, ATSCE1 | SCE1 (SUMO CONJUGATION ENZYME 1); SUMO ligase | chr3:21428831-21430110 REVERSEvery weakly similar to (89.7) UBC2_MEDSA Ubiquitin-conjugating enzyme E2-17 kDa (EC 6.3.2.19) (Ubiquitin-protein ligase) (Ubiquitin carrier protein) - Medicago sativa (Alfalfa)moderately similar to ( 275) loc_os03g03130 12003.m05850 …	1.477
29.5.11.4.2	protein.degradation.ubiquitin.E3.RING	a_95_p211877	Transcript	weakly similar to ( 126) AT1G53820 | Symbols: | zinc finger (C3HC4-type RING finger) family protein | chr1:20091491-20092423 FORWARDvery weakly similar to (87.8) EL5_ORYSA E3 ubiquitin-protein ligase EL5 (EC 6.3.2.-) - Oryza sativa (Rice)weakly similar to ( 122) loc_os06g09310 12006.m05650 protein znf, putative, expressed	1.5
29.5.2	protein.degradation.autophagy	a_95_p123532	Transcript	moderately similar to ( 207) AT4G16520 | Symbols: ATG8F | ATG8F (autophagy 8f); microtubule binding | chr4:9306882-9308113 REVERSEweakly similar to ( 194) loc_os08g09240 12008.m26825 protein autophagy-related protein 8 precursor, putative, expressed GABARAP MAP1_LC3	1.513
29.5.3	protein.degradation.cysteine protease	a_95_p116212	Transcript	moderately similar to ( 247) AT3G12490 | Symbols: ATCYSB | cysteine protease inhibitor, putative / cystatin, putative | chr3:3960523-3961777 REVERSEweakly similar to ( 125) CYTI_VIGUN Cysteine proteinase inhibitor (Cystatin) - Vigna unguiculata (Cowpea)moderately similar to ( 229) loc_os01g16430 12001.m08239 protein multidomain cystatin, putative, expressed	1.523
29.5.5	protein.degradation.serine protease	a_95_p218312	Transcript	moderately similar to ( 246) AT2G35770 | Symbols: scpl28 | scpl28 (serine carboxypeptidase-like 28); serine-type carboxypeptidase | chr2:15034179-15036497 REVERSEmoderately similar to ( 256) CBP23_HORVU Serine carboxypeptidase II-3 precursor (EC 3.4.16.6) (CP-MII.3) [Contains: Serine carboxypeptidase II-3 chain A; Serine carboxypeptidase II-3 chain B] - Hordeum vulgare (Barley)moderately similar …	1.547
29.5.11.1	protein.degradation.ubiquitin.ubiquitin	a_95_p228109	Transcript	highly similar to ( 521) AT4G02890 | Symbols: UBQ14 | UBQ14; protein binding | chr4:1278747-1279664 REVERSEweakly similar to ( 134) UBIQ_WHEAT Ubiquitin - Triticum aestivum (Wheat)highly similar to ( 523) loc_os04g53620 12004.m101663 protein polyubiquitin OUB2, putative, expressed Ubiquitin Nedd8 UBQ ubiquitin UBL	1.55
29.5.11.1	protein.degradation.ubiquitin.ubiquitin	a_95_p016966	Transcript	highly similar to ( 521) AT4G02890 | Symbols: UBQ14 | UBQ14; protein binding | chr4:1278747-1279664 REVERSEweakly similar to ( 134) UBIQ_WHEAT Ubiquitin - Triticum aestivum (Wheat)highly similar to ( 523) loc_os04g53620 12004.m101663 protein polyubiquitin OUB2, putative, expressed Ubiquitin Nedd8 UBQ ubiquitin UBL	1.553
29.5.5	protein.degradation.serine protease	a_95_p122492	Transcript	moderately similar to ( 361) AT5G51070 | Symbols: ERD1, CLPD | ERD1 (EARLY RESPONSIVE TO DEHYDRATION 1); ATP binding / ATPase/ nucleoside-triphosphatase/ nucleotide binding / protein binding | chr5:20764479-20768481 FORWARDmoderately similar to ( 270) CLPC_PEA ATP-dependent Clp protease ATP-binding subunit clpC homolog, chloroplast precursor - Pisum sativum (Garden pea)moderately similar to ( 337…	1.613
29.5.11.4.2	protein.degradation.ubiquitin.E3.RING	a_95_p129142	Transcript	moderately similar to ( 277) AT1G47570 | Symbols: | zinc finger (C3HC4-type RING finger) family protein | chr1:17478978-17483229 FORWARDmoderately similar to ( 218) loc_os11g07450 12011.m28659 protein zinc finger, C3HC4 type family protein, expressed	1.617
29.5.9	protein.degradation.AAA type	a_95_p213102	Transcript	moderately similar to ( 206) AT3G50940 | Symbols: | AAA-type ATPase family protein | chr3:18934086-18935528 FORWARDmoderately similar to ( 207) loc_os01g42030 12001.m10470 protein mitochondrial chaperone BCS1, putative, expressed	1.62
29.5.11.4.2	protein.degradation.ubiquitin.E3.RING	a_95_p160562	Transcript	weakly similar to ( 195) AT3G03440 | Symbols: | armadillo/beta-catenin repeat family protein | chr3:815709-818568 FORWARDmoderately similar to ( 209) loc_os01g02200 12001.m06862 protein ubiquitin-protein ligase, putative, expressed	1.71
29.5.11.4.2	protein.degradation.ubiquitin.E3.RING	a_95_p020936	Transcript	moderately similar to ( 262) AT1G79380 | Symbols: | copine-related | chr1:29860812-29863023 FORWARDmoderately similar to ( 284) loc_os08g04130 12008.m080076 protein copine-6, putative, expressed vWA_copine_like Copine	1.723
29.5.4	protein.degradation.aspartate protease	a_95_p152327	Transcript	weakly similar to ( 196) AT4G33490 | Symbols: | aspartic-type endopeptidase | chr4:16108928-16110670 REVERSEweakly similar to ( 122) ASP1_ORYSA Aspartic proteinase Asp1 precursor (EC 3.4.23.-) (OsAsp1) (OSAP1) (Nucellin-like protein) - Oryza sativa (Rice)weakly similar to ( 185) loc_os12g07780 12012.m04765 protein aspartic proteinase Asp1 precursor, putative, expressed	1.74
29.5.11.4.2	protein.degradation.ubiquitin.E3.RING	a_95_p207832	Transcript	moderately similar to ( 404) AT1G79380 | Symbols: | copine-related | chr1:29860812-29863023 FORWARDmoderately similar to ( 426) loc_os08g04130 12008.m080076 protein copine-6, putative, expressed vWA_copine_like Copine	1.75
29.5.11.4.2	protein.degradation.ubiquitin.E3.RING	a_95_p132747	Transcript	weakly similar to ( 200) AT5G10650 | Symbols: | zinc finger (C3HC4-type RING finger) family protein | chr5:3365237-3367263 REVERSEweakly similar to ( 186) loc_os06g48040 12006.m09330 protein protein binding protein, putative, expressed	1.753
29.5.7	protein.degradation.metalloprotease	a_95_p024841	Transcript	moderately similar to ( 216) AT1G24140 | Symbols: | matrixin family protein | chr1:8536131-8537285 REVERSEweakly similar to ( 146) MEP1_SOYBN Metalloendoproteinase 1 precursor (EC 3.4.24.-) (SMEP1) - Glycine max (Soybean)weakly similar to ( 186) loc_os06g13180 12006.m06033 protein metalloendoproteinase 1 precursor, putative, expressed Peptidase_M10 ZnMc_MMP	1.773
29.5.5	protein.degradation.serine protease	a_95_p160582	Transcript	moderately similar to ( 384) AT5G47040 | Symbols: LON2 | LON2 (LON PROTEASE 2); ATP binding / ATP-dependent peptidase/ nucleoside-triphosphatase/ nucleotide binding / serine-type endopeptidase/ serine-type peptidase | chr5:19093356-19098678 REVERSEmoderately similar to ( 375) LONH1_MAIZE Lon protease homolog 1, mitochondrial precursor (EC 3.4.21.-) - Zea mays (Maize)moderately similar to ( 385) l…	1.783
29.5.9	protein.degradation.AAA type	a_95_p210187	Transcript	weakly similar to ( 184) AT3G28600 | Symbols: | ATP binding / ATPase/ nucleoside-triphosphatase/ nucleotide binding | chr3:10722437-10723870 FORWARDweakly similar to ( 178) loc_os12g44190 12012.m08190 protein ATPase 3, putative, expressed	1.79
29.5.9	protein.degradation.AAA type	a_95_p221117	Transcript	weakly similar to ( 120) AT3G50930 | Symbols: BCS1 | BCS1 (CYTOCHROME BC1 SYNTHESIS); ATP binding / ATPase/ nucleoside-triphosphatase/ nucleotide binding | chr3:18929817-18931547 FORWARDweakly similar to ( 115) loc_os01g42030 12001.m10470 protein mitochondrial chaperone BCS1, putative, expressed	1.797
29.5.11.4.3.2	protein.degradation.ubiquitin.E3.SCF.FBOX	a_95_p032836	Transcript	weakly similar to ( 140) AT4G05460 | Symbols: | F-box family protein (FBL20) | chr4:2761106-2762400 REVERSEweakly similar to ( 101) loc_os02g21240 12002.m07364 protein ubiquitin-protein ligase, putative, expressed	1.823
29.5.11.1	protein.degradation.ubiquitin.ubiquitin	a_95_p006306	Transcript	moderately similar to ( 201) AT5G03240 | Symbols: UBQ3 | UBQ3 (POLYUBIQUITIN 3); protein binding | chr5:771976-772896 REVERSEweakly similar to ( 134) UBIQ_WHEAT Ubiquitin - Triticum aestivum (Wheat)weakly similar to ( 200) loc_os04g53620 12004.m101663 protein polyubiquitin OUB2, putative, expressed Ubiquitin UBQ Nedd8 ubiquitin UBL	1.843
29.5.5	protein.degradation.serine protease	a_95_p114797	Transcript	weakly similar to ( 117) AT3G45010 | Symbols: scpl48 | scpl48 (serine carboxypeptidase-like 48); serine-type carboxypeptidase | chr3:16466328-16468845 FORWARDweakly similar to ( 115) CBPX_PEA Serine carboxypeptidase-like (EC 3.4.16.-) (Fragment) - Pisum sativum (Garden pea)weakly similar to ( 113) loc_os02g02320 12002.m05581 protein serine carboxypeptidase 3 precursor, putative, expressedPeptidas…	1.913
29.5.5	protein.degradation.serine protease	a_95_p023871	Transcript	highly similar to ( 537) AT5G42240 | Symbols: scpl42 | scpl42 (serine carboxypeptidase-like 42); serine-type carboxypeptidase | chr5:16888717-16890931 FORWARDweakly similar to ( 196) CBP23_HORVU Serine carboxypeptidase II-3 precursor (EC 3.4.16.6) (CP-MII.3) [Contains: Serine carboxypeptidase II-3 chain A; Serine carboxypeptidase II-3 chain B] - Hordeum vulgare (Barley)highly similar to ( 511) lo…	1.937
29.5.5	protein.degradation.serine protease	a_95_p107994	Transcript	weakly similar to ( 180) AT5G22980 | Symbols: scpl47 | scpl47 (serine carboxypeptidase-like 47); serine-type carboxypeptidase | chr5:7688084-7690481 FORWARDweakly similar to ( 186) CBP3_HORVU Serine carboxypeptidase 3 precursor (EC 3.4.16.5) (Serine carboxypeptidase III) (CP-MIII) - Hordeum vulgare (Barley)weakly similar to ( 182) loc_os02g02320 12002.m05581 protein serine carboxypeptidase 3 prec…	1.953
29.5.9	protein.degradation.AAA type	a_95_p240449	Transcript	moderately similar to ( 468) AT5G40010 | Symbols: AATP1 | AATP1 (AAA-ATPase 1); ATP binding / ATPase/ nucleoside-triphosphatase/ nucleotide binding | chr5:16020218-16021762 REVERSEmoderately similar to ( 464) loc_os12g24320 12012.m06266 protein cell Division Protein AAA ATPase family, putative, expressed AAA	2.283
29.5.11.4.2	protein.degradation.ubiquitin.E3.RING	a_95_p222507	Transcript	weakly similar to ( 141) AT4G03510 | Symbols: RMA1 | RMA1; protein binding / ubiquitin-protein ligase/ zinc ion binding | chr4:1557905-1558654 REVERSEvery weakly similar to (82.4) loc_os04g44820 12004.m09439 protein ring domain containing protein, putative, expressed	2.303
29.5.11.4.2	protein.degradation.ubiquitin.E3.RING	a_95_p214892	Transcript	weakly similar to ( 116) AT1G76390 | Symbols: | armadillo/beta-catenin repeat family protein / U-box domain-containing protein | chr1:28655914-28658531 FORWARDmoderately similar to ( 235) loc_os01g72000 12001.m13238 protein armadillo repeat-containing protein, putative, expressed	2.407
29.5.11.4.2	protein.degradation.ubiquitin.E3.RING	a_95_p215317	Transcript	moderately similar to ( 303) AT5G40720 | Symbols: | FUNCTIONS IN: molecular_function unknown; INVOLVED IN: biological_process unknown; LOCATED IN: cellular_component unknown; CONTAINS InterPro DOMAIN/s: Protein of unknown function DUF23 (InterPro:IPR008166); BEST Arabidopsis thaliana protein match is: zinc finger (C3HC4-type RING finger) family protein (TAIR:AT3G27330.1); Has 216 Blast hits to 21…	2.41
29.5.11.4.2	protein.degradation.ubiquitin.E3.RING	a_95_p137987	Transcript	very weakly similar to (82.8) AT1G72220 | Symbols: | zinc finger (C3HC4-type RING finger) family protein | chr1:27184388-27185629 REVERSE	2.537
29.5.9	protein.degradation.AAA type	a_95_p259821	Transcript	moderately similar to ( 270) AT3G28510 | Symbols: | AAA-type ATPase family protein | chr3:10685656-10687248 FORWARDmoderately similar to ( 280) loc_os12g44190 12012.m08190 protein ATPase 3, putative, expressed	2.547
29.5.11.4.2	protein.degradation.ubiquitin.E3.RING	a_95_p113852	Transcript	weakly similar to ( 106) AT3G16720 | Symbols: ATL2 | ATL2; protein binding / zinc ion binding | chr3:5692880-5693794 FORWARDvery weakly similar to (88.6) loc_os06g09310 12006.m05650 protein znf, putative, expressed	2.883
29.5.11.4.2	protein.degradation.ubiquitin.E3.RING	a_95_p113852	Transcript	weakly similar to ( 166) AT3G16720 | Symbols: ATL2 | ATL2; protein binding / zinc ion binding | chr3:5692880-5693794 FORWARDvery weakly similar to (88.2) EL5_ORYSA E3 ubiquitin-protein ligase EL5 (EC 6.3.2.-) - Oryza sativa (Rice)very weakly similar to (88.2) loc_os02g35329 12002.m08621 protein zinc finger, C3HC4 type family protein, expressed	2.883
29.5.9	protein.degradation.AAA type	a_95_p235189	Transcript	moderately similar to ( 270) AT3G28510 | Symbols: | AAA-type ATPase family protein | chr3:10685656-10687248 FORWARDmoderately similar to ( 280) loc_os12g44190 12012.m08190 protein ATPase 3, putative, expressed	2.907
29.5.11.4.2	protein.degradation.ubiquitin.E3.RING	a_95_p136387	Transcript	weakly similar to ( 126) AT1G53820 | Symbols: | zinc finger (C3HC4-type RING finger) family protein | chr1:20091491-20092423 FORWARDvery weakly similar to (82.4) EL5_ORYSA E3 ubiquitin-protein ligase EL5 (EC 6.3.2.-) - Oryza sativa (Rice)weakly similar to ( 106) loc_os06g09310 12006.m05650 protein znf, putative, expressed	3.127
29.5.11.5	protein.degradation.ubiquitin.ubiquitin protease	a_95_p099723	Transcript	very weakly similar to (87.8) AT5G06600 | Symbols: UBP12 | UBP12 (UBIQUITIN-SPECIFIC PROTEASE 12); ubiquitin thiolesterase/ ubiquitin-specific protease | chr5:2020682-2027834 REVERSEvery weakly similar to (92.8) loc_os07g06950 12007.m05155 protein ubiquitin carboxyl-terminal hydrolase 7, putative, expressed	3.553
29.5.9	protein.degradation.AAA type	a_95_p124308	Transcript	weakly similar to ( 115) AT5G40010 | Symbols: AATP1 | AATP1 (AAA-ATPase 1); ATP binding / ATPase/ nucleoside-triphosphatase/ nucleotide binding | chr5:16020218-16021762 REVERSEweakly similar to ( 110) loc_os12g44190 12012.m08190 protein ATPase 3, putative, expressed	3.767
29.5.11.4.2	protein.degradation.ubiquitin.E3.RING	a_95_p156662	Transcript	weakly similar to ( 114) AT3G14250 | Symbols: | protein binding / zinc ion binding | chr3:4745963-4746958 REVERSEweakly similar to ( 110) loc_os09g25220 12009.m05674 protein ubiquitin-protein ligase/ zinc ion binding protein, putative	4.44
29.5.9	protein.degradation.AAA type	a_95_p214997	Transcript	moderately similar to ( 280) AT3G50940 | Symbols: | AAA-type ATPase family protein | chr3:18934086-18935528 FORWARDmoderately similar to ( 261) loc_os01g42030 12001.m10470 protein mitochondrial chaperone BCS1, putative, expressed AAA	4.563
29.5.9	protein.degradation.AAA type	a_95_p103412	Transcript	weakly similar to ( 124) AT5G40010 | Symbols: AATP1 | AATP1 (AAA-ATPase 1); ATP binding / ATPase/ nucleoside-triphosphatase/ nucleotide binding | chr5:16020218-16021762 REVERSEweakly similar to ( 130) loc_os07g09490 12007.m05404 protein mitochondrial chaperone BCS1, putative, expressed	5.29
29.5.9	protein.degradation.AAA type	a_95_p068450	Transcript	moderately similar to ( 241) AT3G50930 | Symbols: BCS1 | BCS1 (CYTOCHROME BC1 SYNTHESIS); ATP binding / ATPase/ nucleoside-triphosphatase/ nucleotide binding | chr3:18929817-18931547 FORWARDmoderately similar to ( 224) loc_os05g51130 12005.m09179 protein mitochondrial chaperone BCS1, putative, expressed AAA	5.5
29.5.11.4.2	protein.degradation.ubiquitin.E3.RING	a_95_p255359	Transcript	weakly similar to ( 114) AT3G14250 | Symbols: | protein binding / zinc ion binding | chr3:4745963-4746958 REVERSEweakly similar to ( 108) loc_os09g25220 12009.m05674 protein ubiquitin-protein ligase/ zinc ion binding protein, putative	5.68
29.5.9	protein.degradation.AAA type	a_95_p153502	Transcript	moderately similar to ( 320) AT3G28580 | Symbols: | AAA-type ATPase family protein | chr3:10715736-10717238 FORWARDmoderately similar to ( 311) loc_os12g44190 12012.m08190 protein ATPase 3, putative, expressed	5.88
29.5.9	protein.degradation.AAA type	a_95_p198587	Transcript	very weakly similar to (99.8) AT3G28540 | Symbols: | AAA-type ATPase family protein | chr3:10694444-10696009 FORWARDweakly similar to ( 103) loc_os12g44210 12012.m08192 protein cell Division Protein AAA ATPase family, putative, expressed	6.137
29.5.11.4.2	protein.degradation.ubiquitin.E3.RING	a_95_p188912	Transcript	weakly similar to ( 114) AT3G14250 | Symbols: | protein binding / zinc ion binding | chr3:4745963-4746958 REVERSEweakly similar to ( 108) loc_os09g25220 12009.m05674 protein ubiquitin-protein ligase/ zinc ion binding protein, putative	6.147
29.5.11.4.2	protein.degradation.ubiquitin.E3.RING	a_95_p188912	Transcript	weakly similar to ( 115) AT3G14250 | Symbols: | protein binding / zinc ion binding | chr3:4745963-4746958 REVERSEweakly similar to ( 112) loc_os09g25220 12009.m05674 protein ubiquitin-protein ligase/ zinc ion binding protein, putative	6.147
29.5.3	protein.degradation.cysteine protease	a_95_p221137	Transcript	weakly similar to ( 127) AT5G50260 | Symbols: | cysteine proteinase, putative | chr5:20455605-20456862 FORWARDweakly similar to ( 121) CYSEP_RICCO Vignain precursor (EC 3.4.22.-) (Cysteine endopeptidase) - Ricinus communis (Castor bean)weakly similar to ( 121) loc_os01g67980 12001.m12902 protein cysteine proteinase EP-B 1 precursor, putative, expressed Peptidase_C1A Peptidase_C1 Pept_C1	6.197
29.5.3	protein.degradation.cysteine protease	a_95_p101328	Transcript	moderately similar to ( 228) AT3G49340 | Symbols: | cysteine proteinase, putative | chr3:18293347-18294577 REVERSEmoderately similar to ( 215) CYSEP_RICCO Vignain precursor (EC 3.4.22.-) (Cysteine endopeptidase) - Ricinus communis (Castor bean)moderately similar to ( 224) loc_os02g48450 12002.m09879 protein xylem cysteine proteinase 2 precursor, putative, expressed Peptidase_C1A Peptidase_C1 Pept…	7.5
