# Supplementary material for: Organ-specific alterations in tobacco transcriptome caused by the PVX-derived P25 silencing suppressor transgene
Source: BMC Plant Biol. 2013 Jan 8;13:8. doi: 10.1186/1471-2229-13-8 (PMC3562197; doi:10.1186/1471-2229-13-8)
Supplement: Additional file 9 — Table S7. List of genes that are up-regulated in leaves of all the P25, AC2 or HC-Pro VSRS expressing transgenic plants, as detected by microarray [21,49]. [file 1471-2229-13-8-S9.xlsx]

## Sheet: Sheet1
Supplemental Table 6. P25 Up- and down- regulated gene list compared separetely to other HcPro and AC2 VSR expressing transgenic plants microarray data
Probe ID	ESTs	Gene description	Functional classification	FC	p- value
P25 -HcPro commonly up-regulated genes
	HORMONE MEATBOLISM-2 (5-7x)
A_95_P190962	EB428018	Ripening regulated protein DDTFR10/A (DDTFR10/A)/ Ethylene-responsive transcription factor 5	hormone metabolism.ethylene.signal transduction	7.11074	0.044508
A_95_P195572	DV999109	Ethylene-responsive transcription factor 1	hormone metabolism.ethylene.signal transduction	5.76239	0.041601
	PROTEIN SYNTHESIS, MODIFICATION AND DEGRADATION RELATED-6 (3-6x)
A_95_P107994	CV018626	Serine carboxypeptidase, putative	protein.degradation.serine protease	3.87268	0.03386
A_95_P206922	TA18627_4097	Kinase, LysM-domain containing receptor-like	protein.postranslational modification.kinase.receptor like cytoplasmatic kinase VII	3.53081	0.004759
A_95_P252549	EH624365	Receptor kinase, LysM-domain containing receptor-like	protein.postranslational modification.kinase.receptor like cytoplasmatic kinase VII	3.54717	0.005359
A_95_P103107	TA12851_4097	26S ribosomal RNA gene, partial sequence	protein.synthesis	3.23403	0.04609
A_95_P103092	CV016341	Metallocarboxypeptidase inhibitor IIa related cluster	not assigned.unknown	6.57352	0.021414
A_95_P109422	CV019298	Metallocarboxypeptidase inhibitor Iia, putative	not assigned.unknown	3.66378	0.035896
	TRANSCRIPTION FACTORS-3 (3-5X)
A_95_P156197	EG650460	Transcription factor (AT1G49475), putative	RNA.regulation	3.53081	0.032926
A_95_P010511	TA15319_4097	WRKY40; transcription factor	RNA.regulation of transcription.WRKY domain transcription factor family	5.00487	0.029035
A_95_P259871	FG145666	RAV, putative	transcription factor	3.41054	0.041607
	SECONDARY METABOLISM-4 (10-38x)
A_95_P026776	AB176525	Malonyltransferase MaT1 / anthocyanin 5-aromatic acyltransferase, putative	secondary metabolism.flavonoids.anthocyanins.anthocyanin 5-aromatic acyltransferase	12.758	0.004672
A_95_P186647	TA14171_4097	Malonyltransferase MaT1 / transferase family protein	secondary metabolism.flavonoids.anthocyanins.anthocyanin 5-aromatic acyltransferase	10.5317	0.00277
A_95_P293088	EB430433	Malonyltransferase MaT1 (phytoalexin production)	secondary metabolism.flavonoids.anthocyanins.anthocyanin 5-aromatic acyltransferase	13.3306	0.004267
A_95_P015882	AF004232	Hydroxy-methyl-glutaryl-coenzyme A reductase, cluster	secondary metabolism.isoprenoids.mevalonate pathway.HMG-CoA reductase	38.408	0.014747
	STRESS RELATED AND ROS RELATED-5 (6-214x)
A_95_P247207	EH622095	response to oxidative stress	stress.abiotic	10.5561	0.011142
A_95_P007591	S44869	Endochitinase A, basic	stress.biotic	6.40856	0.031133
A_95_P014496	X12739	Pathogenesis-related protein R, major form	stress.biotic	214.277	0.005711
A_95_P146492	EB450557	Alternaria stem canker resistance protein	stress.biotic	6.90034	0.025657
A_95_P196677	DQ350322	Cytochrome P450/flavonoid 3-monooxygenase, putative	misc.cytochrome P450	24.5333	0.004961
	CELL WALL, TRASPORTERS AND TRANSFERASES RELATED-3 (2-3x)
A_95_P001896	AB176522	Glucosyltransferase NTGT4 related cluster/UGT73C2 (UDP-glucosyl transferase 73C2)	misc.UDP glucosyl and glucoronyl transferases	2.6087	0.042855
A_95_P109447	EH620863	Cell wall protein	cell wall	3.34035	0.022425
A_95_P220887	TA21705_4097	Sodium/calcium exchanger membrane region	transport.calcium	3.64689	0.040662
	SIGNALLING RELATED-1 (2X)
A_95_P027256	TA20275_4097	MAP3Ka Protein kinase, mitogen associated	signalling	2.16345	0.046691
	UNKNOWN-5(2-45X)
A_95_P153552	EB683798	unknown	not assigned.unknown	6.58873	0.001555
A_95_P186412	TA14122_4097	unknown	not assigned.unknown	7.09433	0.048651
A_95_P210862	TA19486_4097	unknown	not assigned.unknown	12.8468	0.016631
A_95_P211952	TA19726_4097	Cyclase gene, putative	not assigned.unknown	44.2212	0.024857
A_95_P257189	EH623355	unknown	not assigned.unknown	32.748	0.016557
P25 -HcPro commonly down-regulated genes
		CELL WALL AND STRESS RESPONSIVE RELATED-3(0.09-0.3X)
A_95_P011586	TA14882_4097	Ripening-related protein/ ATMTN1; catalytic/ methylthioadenosine nucleosidase, putative	amino acid metabolism.synthesis.aspartate family.methionine	0.258219	0.039572
A_95_P129257	EB428960	Polygalacturonase, putative	cell wall.degradation.pectate lyases and polygalacturonases	0.0951711	0.04577
A_95_P184642	DV999244	Germin-like protein	stress.abiotic.unspecified	0.289172	0.036738
		TRANSCRIPTION FACTOR RELATED-1 (0.4X)
A_95_P008866	TC4480	MADS-box protein, putative	Not assigned.unknown	0.470848	0.028667
P25 - Ac2 commonly up-regulated genes
	CELL CYCLE, DEVELOPMENT AND CELL WALL RELATED -7 (2-106x)
A_95_P018991	TA14550_4097	Senescence-associated protein-like protein/TET8 | TET8 (TETRASPANIN8)	development.unspecified	2.56685	0.041459
A_95_P126277	EB425538	Senescence-associated protein/TET8 | TET8 (TETRASPANIN8)	development.unspecified	3.37916	0.025052
A_95_P159827	EH618297	Nam - No apical meristem (NAM) protein	development.unspecified	2.88119	0.042482
A_95_P134717	EB437400	Nam-like protein 10	development.unspecified	5.63077	0.016557
A_95_P014216	CN498809	TET8 (TETRASPANIN8), low query coverage	development.unspecified	4.26733	0.034204
A_95_P001706	EH618917	Yippee-like protein related cluster	cell cycle	106.891	0.009874
A_95_P117607	EB450887	Xyloglucan endotransglucosylase-hydrolase XTH5	cell wall.modification	7.3956	0.036949
	HORMONES RELATED-7 (4-78X)
A_95_P190962	EB428018	Ripening regulated protein DDTFR10/A (DDTFR10/A)/ Ethylene-responsive transcription factor 5	hormone metabolism.ethylene.signal transduction	7.11074	0.044508
A_95_P195572	DV999109	Ethylene-responsive transcription factor 1	hormone metabolism.ethylene.signal transduction	5.76239	0.041601
A_95_P214977	TA20383_4097	Hypothetical proteinDUF247	hormone metabolism.ethylene.signal transduction	4.3269	0.033475
A_95_P157492	EH615541	1-aminocyclopropane-1-carboxylate oxidase 1 (resulting in the formation of ethylene)	hormone metabolism.ethylene.synthesis-degradation	78.43	0.022325
A_95_P029796	EB444740	1-aminocyclopropane-1-carboxylic acid oxidase	hormone metabolism.ethylene.synthesis-degradation.1-aminocyclopropane-1-carboxylate oxidase	95.4496	0.018765
A_95_P227954	AB012857	1-aminocyclopropane-1-carboxylate deaminase	hormone metabolism.ethylene.synthesis-degradation.1-aminocyclopropane-1-carboxylate oxidase	56.1028	0.002078
A_95_P154252	EF471118	Gibberellin 2-oxidase 5	hormone metabolism.gibberelin.synthesis-degradation.GA2 oxidase	8.85607	0.008791
	HYDROLYASES-2 (2-6X)
A_95_P307698	FG639175	Desacetoxyvindoline 4-hydroxylase, putative	hydrolyases	6.04887	0.019599
A_95_P311328	FG159314	Hydrolase	hydrolyases	2.41719	0.025672
	INTERESTING AND MISCEALLANEOUS-2 (3-44X)
A_95_P162522	EH621474	LURP1 (LATE UPREGULATED IN RESPONSE )31 5, low query coverage	Interesting &Misceallaneous	3.45017	0.046691
A_95_P211952	TA19726_4097	Cyclase gene, putative	Interesting &Misceallaneous	44.2212	0.024857
	ROS related-11 (2-63X)
A_95_P186802	DQ350318	Cytochrome 450 family protein	misc.cytochrome P450	2.9828	0.032202
A_95_P163312	EH622305	Glutathione S-transferase, C-terminal domain	misc.glutathione S transferases	5.14558	0.01898
A_95_P177857	EH621190	Glutathione S-transferase	misc.glutathione S transferases	59.5763	0.007214
A_95_P231884	DV160385	Glutathione S-transferase 12	misc.glutathione S transferases	15.1369	0.018268
A_95_P248862	X64399	Glutathione S-Transferase TAU 19	misc.glutathione S transferases	5.55325	0.027797
A_95_P196247	DQ350362	Cytochrome P450	misc.cytochrome P450	62.9732	0.009158
A_95_P224817	EB683358	Peroxidase, putative	misc.peroxidases	5.29024	0.005498
A_95_P017481	CV017917	Glutathione peroxidase-like protein, partial	misc.peroxidases	6.19026	0.0157
A_95_P311663	FG143852	Peroxidase (prx2 gene), putative	misc.peroxidases	3.79298	0.010644
A_95_P177657	TA12037_4097	Thioredoxin H-type 1	redox.thioredoxin	2.80889	0.015894
A_95_P108277	CV018765	Thioredoxin	redox.thioredoxin	2.9897	0.024946
	UNKNOWN-12 (2-12X)
A_95_P005381	TA12487_4097	unknown	not assigned.unknown	6.9323	0.031133
A_95_P088683	BP530177	unknown	not assigned.unknown	5.27803	0.029503
A_95_P094448	BP532721	unknown	not assigned.unknown	5.6438	0.016297
A_95_P119627	DV999078	unknown	not assigned.unknown	2.03261	0.025672
A_95_P141167	EB444956	unknown	not assigned.unknown	6.3496	0.021416
A_95_P153552	EB683798	unknown	not assigned.unknown	6.58873	0.001555
A_95_P155007	EG649860	unknown	not assigned.unknown	5.31474	0.044732
A_95_P163902	EH622965	unknown	not assigned.unknown	6.24774	0.036312
A_95_P164287	EH623430	unknown	not assigned.unknown	8.30128	0.016775
A_95_P204957	EH619176	unknown	not assigned.unknown	2.84153	0.0417
A_95_P210862	TA19486_4097	unknown	not assigned.unknown	12.8468	0.016631
A_95_P162202	EH621096	unknown	Not assigned.unknown	4.37717	0.046004
	POLYAMINE AND SECONDARY METABOLISM RELATED-4 (2-13X)
A_95_P293088	EB430433	Malonyltransferase MaT1 (phytoalexin production)	secondary metabolism.flavonoids.anthocyanins.anthocyanin 5-aromatic acyltransferase	13.3306	0.004267
A_95_P156352	EH613727	Wound-inducible putative chloroplast terpene synthase / (E)-beta-ocimene synthase/ myrcene synthase	secondary metabolism.isoprenoids.terpenoids	3.89962	0.021291
A_95_P249317	U91924	S-adenosylmethionine decarboxylase proenzyme	polyamine metabolism.synthesis.SAM decarboxylase	2.66352	0.041089
A_95_P014226	TA11926_4097	S-adenosylmethionine decarboxylase proenzyme	polyamine metabolism.synthesis.SAM decarboxylase	2.80889	0.042855
	AMINO ACID AND PROTEINS RELATED-13 (2-70X)
A_95_P103092	CV016341	Metallocarboxypeptidase inhibitor IIa related cluster	Protease inhibitor related	6.57352	0.021414
A_95_P109422	CV019298	metallocarboxypeptidase inhibitor Iia, putative	Protease inhibitor related	3.66378	0.035896
A_95_P198587	TA16811_4097	AAA ATPase; Putative	protein.degradation.AAA type	70.3592	0.003522
A_95_P016206	TA13466_4097	Cathepsin B-like cysteine proteinase	protein.degradation.cysteine protease	2.72578	0.033098
A_95_P018776	TA13061_4097	Cysteine protease	protein.degradation.cysteine protease	2.63902	0.015916
A_95_P107994	CV018626	Serine carboxypeptidase, putative	protein.degradation.serine protease	3.87268	0.03386
A_95_P114797	CV021763	Carboxypeptidase type III related	protein.degradation.serine protease	3.76678	0.038902
A_95_P252549	EH624365	Receptor kinase, LysM-domain containing receptor-like	protein.postranslational modification.kinase.receptor like cytoplasmatic kinase VII	3.54717	0.005359
A_95_P103107	TA12851_4097	26S ribosomal RNA gene, partial sequence	protein.synthesis	3.23403	0.04609
A_95_P026041	EH623514	SUI1 A protein	protein.synthesis.initiation	3.21169	0.025113
A_95_P134182	EB436164	Vacuolar sorting receptor protein PV72-like protein	protein.targeting.secretory pathway.vacuole	2.26054	0.049032
A_95_P160067	EH618687	Acetoacetyl-CoA thiolase	amino acid metabolism.degradation.branched-chain group.shared	3.37916	0.006076
A_95_P196532	TA16359_4097	Acetyl-CoA C-acyltransferase	amino acid metabolism.degradation.branched-chain group.shared	6.43824	0.005852
	TRANSCRIPTION RELATED-11 (3-15X)
A_95_P152547	EB682882	AP2 domain containg protein	RNA.regulation of transcription.AP2/EREBP, APETALA2/Ethylene-responsive element binding protein family	5.60481	0.041657
A_95_P259291	EB428000	SZF1 (SALT-INDUCIBLE ZINC FINGER 1)	RNA.regulation of transcription.C2H2 zinc finger family	3.09513	0.045706
A_95_P010511	TA15319_4097	WRKY40; transcription factor	RNA.regulation of transcription.WRKY domain transcription factor family	5.00487	0.029035
A_95_P032896	AF193771	WRKY4	RNA.regulation of transcription.WRKY domain transcription factor family	9.9636	0.03449
A_95_P194052	TA15810_4097	WRKY53	RNA.regulation of transcription.WRKY domain transcription factor family	10.9536	0.002456
A_95_P217537	TA20955_4097	WRKY transcription factor	RNA.regulation of transcription.WRKY domain transcription factor family	15.2422	0.027158
A_95_P222837	EB428872	WRKY70 transcription factor	RNA.regulation of transcription.WRKY domain transcription factor family	9.21084	0.046366
A_95_P255899	EH623997	WRKY transcription factor, Putative	RNA.regulation of transcription.WRKY domain transcription factor family	8.63383	0.001468
A_95_P258031	EH618950	WRKY transcription factor 10 related cluster, putative (see column I)	RNA.regulation of transcription.WRKY domain transcription factor family	14.5203	0.035001
A_95_P083820	BP528864	DNA binding protein, putative	transcription factor related	6.36429	0.019599
A_95_P264826	AM801976	DNA binding protein, putative	DNA.binding	5.06303	0.026349
	SIGNALLING-8 (3-56X)
A_95_P282728	AM840103	Receptor protein kinase, putative	signalling	4.3269	0.037571
A_95_P201617	EH620516	Calmodulin-binding protein (low query coverage only)	signalling.calcium	11.6318	0.019231
A_95_P206338	TA18492_4097	Calmodulin-like protein 41	signalling.calcium	5.2537	0.016631
A_95_P210982	TA19513_4097	Small GTP-binding protein/RAB1C	signalling.G-proteins	3.25653	0.025051
A_95_P237354	X83853	PAR-1a	signalling.in sugar and nutrient physiology	56.3626	0.016099
A_95_P109322	AB020590	MAP kinase 3/ kinase/ protein binding / protein kinase	signalling.MAP kinases	8.45614	0.026278
A_95_P213267	AB073628	Receptor-like protein kinase / leucine-rich repeat transmembrane protein kinase, putative	signalling.receptor kinases.leucine rich repeat XI	8.83563	0.020144
A_95_P124162	DW004016	Protein kinase, putative	signalling.receptor kinases.wheat LRK10 like	13.9933	0.003032
	STRESS RELATED-20 (3-102X)
A_95_P108332	CV018796	SAR8.2m protein related cluster	Stress biotic	11.1065	0.020916
A_95_P163727	EH622818	SAR8.2c protein	Stress biotic	24.4766	0.017477
A_95_P163927	EH622972	Sar8.2j; Hypothetical protein	Stress biotic	38.1427	0.012682
A_95_P028416	TA12849_4097	response to oxidative stress	stress.abiotic	11.0298	0.005852
A_95_P247207	EH622095	response to oxidative stress	stress.abiotic	10.5561	0.011142
A_95_P238019	AB014483	Heat shock factor	stress.abiotic.heat	5.20537	0.047235
A_95_P000196	TA11690_4097	SAR8.2d protein	stress.biotic	27.6652	0.017181
A_95_P004366	EH618609	SAR8.2d protein	stress.biotic	19.2484	0.017441
A_95_P013991	Z11564	Chitinase III, basic	stress.biotic	50.2134	0.031133
A_95_P030516	Z11563	Acidic endochitinase III	stress.biotic	93.9182	0.010358
A_95_P159072	EH617015	Endochitinase, basic	stress.biotic	44.2212	0.021099
A_95_P159427	EH617615	Chitinase III, basic	stress.biotic	50.2134	0.029906
A_95_P160827	TA18974_4097	Acidic endochitinase	stress.biotic	102.774	0.009723
A_95_P220487	TA21618_4097	Enhanced disease susceptibility 1 EDS	stress.biotic	8.83563	0.009446
A_95_P226559	DW003852	Phytoalexin-deficient 4-1 protein, putative / lipase/ protein binding / triacylglycerol lipase	stress.biotic	6.52812	0.043044
A_95_P049626	BP132210	Disease resistance-like protein TIR-NBS	stress.biotic.PR-proteins	3.36359	0.017745
A_95_P267586	DV160751	Disease resistance protein (TIR-NBS-LRR class)/TMV resistance protein N	stress.biotic.PR-proteins	5.86989	0.039404
A_95_P160902	EH619593	SAR8.2d protein	stress.biotic	25.6935	0.010269
A_95_P004441	TA11684_4097	Sar8.2n, putative	stress.biotic	33.2051	0.015165
A_95_P146492	EB450557	Alternaria stem canker resistance protein 1	stress.biotic	6.90034	0.025657
	SUGAR METABLOSM AND e-TRANSPORT RELATED-6 (2-7X)
A_95_P199417	TA16989_4097	Carbonic anhydrase	TCA / org. transformation.carbonic anhydrases	7.3615	0.013061
A_95_P009086	TA13860_4097	Aconitase	TCA / org. transformation.TCA.aconitase	2	0.01537
A_95_P247317	EB677935	Aconitase	TCA / org. transformation.TCA.aconitase	2.14355	0.035544
A_95_P267841	DV162243	Beta-amylase PCT-BMYI	major CHO metabolism.degradation.starch.starch cleavage.beta amylase	3.89962	0.029263
A_95_P001896	AB176522	Glucosyltransferase NTGT4 related cluster/UGT73C2 (UDP-glucosyl transferase 73C2)	misc.UDP glucosyl and glucoronyl transferases	2.6087	0.042855
A_95_P097858	BP534230	NADH dehydrogenase, putative	mitochondrial electron transport / ATP synthesis.NADH-DH.type II.external	7.12719	0.00672
	TRANSPORTERS related- 9 (2-14X)
A_95_P007276	TA15255_4097	Pleiotropic drug resistance protein 1	transport.ABC transporters and multidrug resistance systems	8.13044	0.039626
A_95_P220887	TA21705_4097	Sodium/calcium exchanger membrane region	transport.calcium	3.64689	0.040662
A_95_P081365	BP528234	Metal transport protein related/ ZIP1 (ZINC TRANSPORTER 1 PRECURSOR)	transport.metal	12.2666	0.032667
A_95_P227134	EB424603	Metal ion binding protein, putative	transport.metal	8.7949	0.021247
A_95_P085350	BP529258	UDP-galactose transporter-related (UTR2)	transport.NDP-sugars at the ER	6.6499	0.016353
A_95_P156082	EG650401	LEM3 (P42838) ligand-effect modulator/ALIS5 (ALA-Interacting Subunit 5)	transport.p- and v-ATPases	4.64818	0.021078
A_95_P099993	BP535160	GDP-mannose transporter related/GONST1 (Golgi Nucleotide Sugar Transporter 1)	transport.sugars	2.02792	0.025596
A_95_P122677	DW002655	Sugar transmembrane transporter/POLYOL TRANSPORTER 5, putative	transport.sugars	6.06287	0.028744
A_95_P013361	TA12848_4097	Plant cadmium resitsance 2 protein (PCR2)	transporter related	13.4855	0.005976
P25 -Ac2 commonly down- regulated genes
	CELL WALL AND DEVELOPMENT RELATED-3 (0.09-0.3X)
A_95_P287758	FG152217	Polygalacturonase, putative	cell wall.degradation	0.124137	0.031102
A_95_P129257	EB428960	Polygalacturonase, putative	cell wall.degradation.pectate lyases and polygalacturonases	0.0951711	0.04577
A_95_P012321	TA15394_4097	Transcription factor Ntlim1	development.unspecified	0.362654	0.01015
	LIPID METABOLISM RELATED-2 (0.2-0.3X)
A_95_P148127	EB677332	3-oxoacyl-(acyl-carrier protein) reductase, putative	lipid metabolism.FA synthesis and FA elongation.ACP oxoacyl reductase	0.340722	0.040456
A_95_P152292	EB682633	Triacylglycerol lipase/ lipase class 3 family protein , putative	lipid metabolism.lipid degradation.lipases.triacylglycerol lipase	0.295931	0.014078
	UNKNOWN AND NOT ASSIGNED-3 (0.16-0.4X)
A_95_P068365	BP137111	Unknown	not assigned.unknown	0.399611	0.036086
A_95_P103267	CV016430	tts-1, putative	not assigned.unknown	0.163044	0.020972
A_95_P276558	AM832387	T-DNA insertion sequence GK-052H10-T24P13	not assigned.unknown	0.366868	0.018627
	TRANSCRIPTION FACTOR RELATED-3 (0.2-0.4X)
A_95_P008866	TC4480	MADS-box protein, putative	RNA.regulation of transcription.C2C2(Zn) GATA transcription factor family	0.470848	0.028667
A_95_P120412	DW000313	GATA transcription factor 24	RNA.regulation of transcription.C2C2(Zn) GATA transcription factor family	0.291183	0.026094
A_95_P268266	EB681645	GATA transcription factor 20, putative	RNA.regulation of transcription.C2C2(Zn) GATA transcription factor family	0.291857	0.036407
	BIOTIC AND ABIOTIC STRESS RELATED-3 (0.07-0.3X)
A_95_P113807	EB446987	Major latex protein/ Bet v I allergen family protein, putative, less query coverage	stress.abiotic.unspecified	0.0741539	0.024841
A_95_P184642	DV999244	Germin-like protein	stress.abiotic.unspecified	0.289172	0.036738
A_95_P210212	TA19351_4097	PPAK motif; Heavy metal transport/copper-binding family protein	metal handling.binding, chelation and storage	0.300756	0.045996
	CHLOROPLAST BIOSYNTHESIS AND e- TRANSPORT RELATED-2 (0.16-0.4X)
A_95_P121117	DW001114	Chlorophyllide a oxygenase, putative	tetrapyrrole synthesis.chlorophyll b synthase	0.48858	0.039525
A_95_P218942	TA21289_4097	Plastocyanin-like domain-containing protein	misc.plastocyanin-like	0.165702	0.050118
